# Supplementary material for: Effects of psychological stress on the emission of volatile organic compounds from the skin
Source: Sci Rep. 2024 Mar 27;14:7238. doi: 10.1038/s41598-024-57967-2 (PMC10973438; doi:10.1038/s41598-024-57967-2)
Supplement: Supplementary file 2 — Supplementary Table S3. [file 41598_2024_57967_MOESM2_ESM.xlsx]

## Sheet: Before stress
Supplementary Table S3. Identified VOCs and corresponding peak areas before stress induction. Each sample (Woman x) corresponds to a chromatogram (CSCJxxx_SSPxxx). Peak area is calculated after integration. Woman number 20 was excluded from the analysis due to non-compliance with inclusion criteria. For quantitative analyses, the first eight samples (woman 1 to 8) were excluded due to an issue wi…
					Woman 1	Woman 2	Woman 3	Woman 4	Woman 5	Woman 6	Woman 7	Woman 8	Woman 9	Woman 10	Woman 11	Woman 12	Woman 13	Woman 14	Woman 15	Woman 16	Woman 17	Woman 18	Woman 19	Woman 21	Woman 22	Woman 23	Woman 24	Woman 25	Woman 26	Woman 27	Woman 28	Woman 29	Woman 30	Woman 31	Woman 32	Woman 33	Woman 34	Woman 35	Woman 36
Theoretical Retention Index	Compound name	Formula	CAS number	MW (g/mol)	CSCJ070_SSP002	CSCJ070_SSP004	CSCJ070_SSP006	CSCJ070_SSP008	CSCJ070_SSP011	CSCJ070_SSP013	CSCJ070_SSP015	CSCJ070_SSP017	CSCJ071_SSP002	CSCJ071_SSP004	CSCJ071_SSP007	CSCJ071_SSP009	CSCJ071_SSP011	CSCJ072_SSP002	CSCJ072_SSP004	CSCJ072_SSP006	CSCJ072_SSP008	CSCJ072_SSP011	CSCJ072_SSP013	CSCJ072_SSP018	CSCJ072_SSP020	CSCJ072_SSP022	CSCJ072_SSP025	CSCJ072_SSP027	CSCJ073_SSP002	CSCJ073_SSP004	CSCJ073_SSP006	CSCJ073_SSP008	CSCJ073_SSP011	CSCJ073_SSP013	CSCJ073_SSP015	CSCJ073_SSP017	CSCJ073_SSP020	CSCJ073_SSP022	CSCJ073_SSP024
1001	acrylonitrile	C3H3N	107-13-1	53	2554479	2080751	0	0	0	0	1070874	1433395	0	0	0	0	0	0	0	0	0	0	0	0	0	0	0	0	0	0	0	0	0	0	0	0	0	0	0
1000	decane	C10H22	124-18-5	142	0	0	929625	1094414	0	1579873	0	0	0	0	0	0	0	0	230003	1005205	945533	0	736793	0	0	563270	886969	0	0	0	0	0	0	0	0	0	0	0	0
1100	undecane	C11H24	1120-21-4	156	2554479	5582063	4856416	6134969	6910107	5233313	7656860	8317001	1861993	4020350	1218280	1218280	1365640	1800855	1538297	1409269	1521672	1179091	1044646	976162	1467639	2137232	8159799	1692436	15504229	1741657	1519383	1303481	896201	942352	707296	963588	1161607	985039	1253232
X	1-(cyclohexen-1-yl)ethanone	C8H12O	932-66-1	124	0	0	0	714717	473927	581079	754691	1510408	0	0	0	0	381349	0	0	0	0	0	0	0	0	487981	806617	560222	0	0	0	0	0	0	490099	0	0	0	0
X	(+)-carvomenthene	C10H18	1195-31-9	138	8636616	12370632	38499337	11788812	31332488	25967104	26522619	27288178	1224397	4378203	6260358	10425252	8309077	7857717	4491237	3194986	5139400	4607662	4732405	3857735	6366823	17682932	16611991	13021938	1943397	6360543	2947233	5656710	5521632	9354813	2766436	6380790	2996035	2234104	3072228
1106	dibutylamine	C8H19N	111-92-2	129	0	0	0	0	0	0	0	5399834	0	1172112	0	0	1005001	0	0	0	1078707	0	0	873631	1436445	0	0	0	1407254	929460	0	2268144	604995	630922	0	299928	1035215	1115794	1018955
1109	β-pinene	C10H16	127-91-3	136	0	1763640	5319215	1336832	956499	975157	0	4772016	0	0	0	492765	639309	785934	0	0	0	0	0	0	0	1086915	1336158	906581	0	0	202211	0	0	380960	532065	0	0	0	0
X	(1S,5S)-2-methyl-5-propan-2-ylcyclohex-2-en-1-ol (cis-carvotanacetol)	C10H18O	536-30-1	154	0	0	0	0	0	0	0	0	0	0	1767935	0	0	0	0	0	0	0	0	0	0	0	0	0	0	0	0	0	0	0	0	0	0	0	0
1117	(E)-2-methylpent-2-enal	C6H10O	623-36-9	98	0	0	0	679054	377746	521457	0	0	0	0	0	0	0	0	0	0	0	0	0	0	0	0	0	0	0	0	0	0	0	0	0	0	0	0	0
1135	p-xylene	C8H10	106-42-3	106	883055	0	713740	439792	603259	586429	683942	895590	0	0	0	0	0	0	0	0	0	0	0	0	0	0	0	0	0	0	0	0	0	0	0	0	0	0	0
1145	3,7,7-trimethylbicyclo[4.1.0]hept-3-ene (3-carene)	C10H16	13466-78-9	136	0	0	0	0	0	0	0	0	0	0	0	0	0	0	0	0	0	0	0	0	0	1060360	713411	529634	0	0	0	0	0	773560	0	0	0	0	0
1167	α-phellandrene	C10H16	99-83-2	136	3171915	3099656	0	0	3755054	3693260	7149505	10696214	0	2070621	0	2907743	2368071	2542220	1460710	1230430	2194228	1425509	1394063	1822758	1644288	4410298	4453333	3839600	1370326	2000594	1349451	2148438	1486408	2208660	1550052	1701313	622132	859980	801253
X	[(1S,2R)-2-methylcyclopentyl] acetate	C8H14O2	40991-93-3	142	1810297	0	2286330	5804505	2631391	2116307	0	0	1176653	0	0	0	0	0	0	0	0	0	0	0	0	0	0	0	0	0	0	0	0	0	0	0	0	0	0
1179	heptan-2-one	C7H14O	110-43-0	114	0	0	0	0	506421	747029	756577	811334	0	0	0	0	0	0	0	0	0	0	0	0	0	0	0	0	0	0	0	0	0	0	0	0	0	0	0
1187	heptanal	C7H14O	111-71-7	114	0	0	0	0	0	0	0	2322967	476013	0	625154	463865	572474	578873	388975	0	794161	0	0	722161	0	1156914	1231099	712462	0	0	1361916	576823	0	688775	465173	679717	0	0	360205
1200	dodecane	C12H26	112-40-3	170	16981549	15712902	17227277	17812227	16991433	16795022	18388562	15682070	3254536	3864561	4082169	4247264	1090482	6673121	5212704	6367353	7562451	0	0	0	0	1421229	2212590	0	847375	0	2619615	0	0	0	2215290	2601155	4390061	2417400	3778287
X	sylvestrene	C10H16	1461-27-4	136	0	2210707	5272992	2140343	4453713	4200115	4076413	5081110	0	700607	752360	1409164	1024774	948713	645696	468833	625096	674752	843084	746741	1023396	2866587	3535704	2162080	0	815234	560925	836866	964759	14198715	279731	979986	0	0	0
1206	limonene	C10H16	138-86-3	136	7296138	6703856	10888937	49958053	9184068	8888598	9754884	14558121	1501725	2118185	3058294	4500726	4155199	4044567	2461627	2152823	2707307	2216242	2351940	1993508	3079000	7796336	9176924	6614430	1467622	308212	3455073	2819216	3068494	4288676	2414065	2882461	1447934	1255439	2156870
1212	3-methylbut-2-enal	C5H8O	107-86-8	84	1778700	1540455	4369698	5216459	5001858	4255269	2630962	3492145	0	0	0	0	0	0	0	0	0	0	0	0	0	0	0	0	0	0	0	0	0	0	0	0	0	0	0
1235	2-pentylfurane	C9H14O	3777-69-3	138	1863823	1475475	3434723	1989829	2554298	5068909	6818059	3352536	701251	853462	655396	0	765064	720614	701649	1318608	755739	606001	482312	0	2293988	0	879342	1122330	1949638	1306016	613976	656856	1133323	1056681	466039	659071	693974	0	0
1235	dodec-1-ene	C12H24	112-41-4	168	4997226	4669328	1621110	6092054	2822923	1814500	6416242	6701437	1001088	0	312456	1066147	1970067	950739	986505	1003716	1391895	1201331	1305211	0	1432076	0	1099204	1624247	0	0	1034790	809777	1083934	1197023	1030364	0	0	0	0
1237	(2R,5S)-2-Methyl-5-(prop-1-en-2-yl)-2-vinyltetrahydrofuran	C10H16O	54750-69-5	152	1609069	1800005	3092571	1545602	2816150	2935078	3519969	3692603	0	677701	752574	983000	954422	591004	640879	443429	717747	596700	587134	418132	691801	1752255	1934251	1663703	0	650872	515945	826184	449486	1047324	472645	662626	0	0	372533
X	1,2,5,5-tetramethylcyclopenta-1,3-diene	C9H14	4249-12-1	122	0	830038	657896	0	872028	1028613	863642	1447314	0	0	0	0	0	0	0	0	0	0	0	0	0	0	0	0	0	0	0	0	0	0	0	0	0	0	0
X	4,6-dimethyldodecane	C14H30	61141-72-8	198	0	1558957	351082	1526581	869873	1398783	1348572	0	0	0	0	0	0	281260	0	0	0	0	0	0	0	0	0	472437	0	0	395076	0	0	0	0	0	0	0	0
1238	(Z)-dodec-6-ene	C12H24	7206-29-3	168	2137367	1398661	1888465	2779175	0	0	4095241	3987458	0	0	0	0	0	0	433721	449091	815459	0	0	0	618569	0	0	0	460738	0	1050889	0	1413019	1476433	494793	0	694210	0	1306128
1243	(E)-dodec-3-ene	C12H24	7206-14-6	168	929873	1455702	439699	868084	988657	631278	3096240	2257913	0	0	0	0	579444	0	696601	573747	869742	454087	451325	0	483369	0	384926	537422	458841	0	1117724	429417	1143083	1084542	556101	380532	733569	382599	1142203
X	2,2,4,4,6,8,8-heptamethylnonane	C16H34	4390-04-9	226	3299333	1602563	3169011	1293659	1985446	1999735	2243336	1796746	0	0	0	1221279	351227	2479899	1437836	13857000	1339092	506622	1295964	367585	565947	7994900	663376	1411048	3383496	594817	1967801	257033	0	0	0	0	0	0	0
X	2-ethenyl-1,1-dimethyl-3-methylidenecyclohexane	C11H18	95452-08-7	150	1249243	945662	3014032	799584	2052931	1929892	2367027	2369895	0	0	516242	801865	568501	437036	509044	0	419606	337958	315409	0	0	954350	803600	764461	0	418746	0	436703	0	801756	0	443699	0	0	307641
X	1,2-dimethyl-3-pentyl-4-propylcyclohexane	C16H32	62376-17-4	224	3924290	2369304	0	0	0	0	4394438	8511512	0	642551	0	862527	872571	0	400724	833296	711191	0	0	0	627326	586219	0	704730	706358	1045676	0	596263	0	881602	261099	0	0	0	0
X	γ-pyronene	C10H16	514-95-4	136	0	885992	0	0	0	1021796	0	0	0	0	0	0	262827	656707	294321	0	0	0	0	0	0	580114	1024848	733110	0	0	1203926	192062	0	584441	429034	0	0	326503	566813
1300	tridecane	C13H28	629-50-5	184	8584844	5773087	4510665	5490000	8150128	8775903	9089667	11466853	1917468	2148379	1568485	3489053	2102110	3309750	3314998	2025567	2169506	2500765	2860722	1750351	2195759	3448487	4051463	2495641	1943704	2229749	3861828	2400074	2054449	3928959	2704354	2682045	3282932	2093028	2990658
1303	octanal	C8H16O	124-13-0	128	4035968	4816900	3581254	4200000	0	0	0	0	669195	638440	0	0	0	0	0	0	0	0	0	0	0	0	0	0	0	0	0	0	0	0	0	0	0	0	0
X	2-(1-nitropropan-2-yl)cyclohexan-1-one	C9H15NO3	X	185	0	0	1418357	1226507	1517532	1505993	1183158	0	0	0	0	0	0	0	0	0	0	0	0	0	0	0	733937	783716	0	0	0	0	0	0	0	0	0	0	0
1306	1-hydroxypropan-2-one	C3H6O2	116-09-6	74	0	0	0	0	3246302	0	0	0	0	0	0	0	0	0	0	0	0	237644	0	0	389076	779037	725713	0	0	0	1696325	1043282	906884	598839	522196	509966	1344230	3328641	1139674
1311	(3E)-4,8-dimethylnona-3,7-dien-2-ol	C11H20O	67845-50-5	168	0	0	0	0	0	0	4959425	4607139	0	1073481	1174367	1123608	1402222	1391884	584809	473412	870434	20363	472682	611914	1132125	1616054	1707152	1790559	0	949460	816096	931777	994311	1349574	617946	1041984	932518	613162	700320
X	2,2,6,6-tetramethyl-4-methyleneheptane	C12H24	141-70-8	168	0	0	0	0	0	0	0	0	0	0	0	0	0	0	0	0	0	0	0	0	0	0	0	0	0	434846	0	0	0	0	0	0	0	0	0
X	2,4,4,6,6,8,8-heptamethylnon-1-ene	C16H32	15796-04-0	224	2108187	1335358	0	0	0	0	1460882	2338846	0	428927	0	0	0	0	0	0	0	0	0	0	0	0	0	0	0	0	0	0	0	0	0	0	0	0	0
X	2-azido-2,4,4,6,6,8,8-heptamethylnonane	C16H33N3	X	267	2083442	0	0	0	0	0	0	1793062	0	0	0	0	0	0	0	756260	383536	0	0	0	0	468695	0	0	0	0	0	0	0	0	0	0	0	0	0
X	1-tert-butyl-2-methylbenzene	C11H26	1074-92-6	148	738546	0	0	0	0	0	0	0	0	0	0	0	0	0	0	0	0	0	0	0	0	0	0	0	0	0	0	0	0	0	0	0	0	0	0
1326	N,N-dimethylformamide	C3H7NO	68-12-2	73	0	0	0	0	0	0	4531129	3239425	0	756944	0	795674	1237963	0	0	1046669	1195777	0	0	833118	858351	292270	414523	1461471	684036	635698	1056307	1451578	1000572	407025	0	282740	0	435103	569275
1339	6-methylhept-5-en-2-one	C8H14O	110-93-0	126	12749643	38750195	64267382	48866265	52677536	47739069	35566029	47648589	3998496	5965186	8424165	27020866	16750440	5277666	6781666	9716897	10952506	10933860	11916542	5224084	9082991	10739494	10139592	24505033	3282948	8699738	6858793	9802035	5669433	11054062	5395606	11490093	3967343	6469121	6873782
1354	2,6,10-dimethyldodecane	C15H32	3891-98-3	212	0	0	0	782161	733803	513443	553409	0	0	0	0	0	0	0	412175	0	0	0	0	0	1485510	701680	354797	418681	0	0	0	0	0	642772	0	749960	539910	0	377494
1356	2,6-dimethylhept-5-enal	C9H16O	106-72-9	140	0	0	2502676	1941611	2862809	2606457	1038858	1247813	0	0	518982	522530	444651	0	0	0	0	0	0	0	0	1238874	1180760	776103	0	0	0	0	0	0	0	0	0	0	0
1366	3-methyltridecane	C14H30	6418-41-3	198	948619	966647	0	0	0	0	0	0	0	0	0	0	0	0	0	0	0	0	0	0	0	0	0	0	0	0	0	0	0	0	0	0	0	0	0
1397	nonanal	C9H18O	124-19-6	142	3918882	8595142	8196539	7613486	4647113	7270936	2874731	0	2171128	0	1183817	1296270	1614837	885189	793935	2641222	0	1078126	0	0	826263	0	1065904	0	0	0	0	0	0	0	0	0	0	1567732	0
1400	tetradecane	C14H30	629-59-4	198	29180500	21707646	7999084	11908937	11127570	8484369	26287472	32800822	3488091	5415359	2853495	10329750	6092984	11635641	12767038	4771713	6235587	5782640	7658560	4807202	5268866	12136023	10247802	6489784	5027131	6131526	15350795	6648363	9466366	15235371	11985670	9138346	11617924	5017485	15353838
X	(6E)-2,6-dimethylocta-2,6-diene	C10H18	2609-23-6	138	1968109	4689654	13576494	9470028	13872615	13444818	10273119	11006479	1218816	1366996	2163676	2708542	3242205	2338538	1856582	1758481	1761109	1750868	1713119	1276557	1643542	4685457	6823328	5417675	1041396	2473759	2012100	2583794	2728208	3021607	2559394	2539594	1577027	1147675	1107249
1416	2-butoxyethanol (ethylene glycol monobutyl ether)	C6H14O2	111-76-2	118	858643	0	0	0	0	0	0	0	0	0	0	0	0	845726	2421252	2164847	3596870	1960253	3965641	3066758	2514277	1997484	2308445	2435682	0	0	0	0	0	0	0	0	0	30047567	15154186
1435	tetradec-7-ene	C14H28	41446-63-3	196	0	3578400	0	0	6419227	0	5829929	5665153	0	0	939520	1434143	1778205	0	2866950	1960739	1334056	0	0	903289	1402925	0	2005302	0	1619859	1012364	2224614	1324576	1350806	11349232	2085998	1105680	1423302	893659	1925528
1436	tetradec-1-ene	C14H28	1120-36-1	212	5281287	0	0	0	3397547	0	0	3818747	1118333	557695	0	0	791329	0	0	872107	939404	0	0	610154	0	0	1097535	0	0	0	3932130	1349764	2177213	1863669	2354177	0	795098	0	0
1445	1-pentylpyrrole	C9H15N	699-22-9	137	0	1383779	0	1329478	0	1112968	1096268	1109145	0	0	0	0	0	0	0	0	0	0	0	0	465046	0	1039308	542604	0	0	458941	0	0	0	0	0	0	0	0
1447	Acetic acid	C2H4O2	64-19-7	60	0	1848742	3615255	0	4596774	10231453	0	0	0	0	0	608825	0	0	0	0	0	0	0	0	0	0	0	0	0	0	0	0	0	0	0	0	0	1104267	0
X	2-ethyl-2-methyltridecan-1-ol	C16H34O	921600-09-1	272	0	0	0	0	662454	0	0	0	0	0	0	0	0	0	0	0	0	0	0	0	0	0	0	0	0	0	0	0	0	0	0	0	0	0	0
X	3-(dimethylamino)propanenitrile	C5H10N2	1738-25-6	98	24150837	19600345	0	0	0	0	14397669	18333421	872788	3483783	514048	4416169	2852193	6098334	4044085	3525764	3691297	2529614	4470714	3707053	2993945	6781125	4864487	4608565	3600198	4375020	2917801	4016040	4026661	6045683	4679138	4116633	4468438	2120554	2672808
X	2,6,11-trimethyldodecane	C15H32	31295-56-4	212	1831624	1555680	9214108	14953582	13022476	12108529	13230412	9967408	3722558	2956623	3545828	4202358	2404141	2248062	2868725	1329683	2186170	1382234	2104252	1474961	2714158	3254209	2042210	2058368	1323113	2321186	4688193	2964169	3205956	4400917	2775940	2576490	3035493	1750474	3524950
1450	(3E,5E)-2,6-dimethylocta-1,3,5,7-tetraene	C10H14	460-01-5	134	0	0	2529147	2091896	2468075	2621266	1761301	618637	0	0	779492	508178	648730	0	0	0	0	0	0	0	750959	1098193	663266	734671	0	0	0	0	0	0	0	0	0	0	0
1452	tetradec-3-ene	C14H28	41446-67-7	196	0	3076646	0	2976690	0	1949608	3857223	0	0	0	0	551836	0	0	2058108	0	0	0	0	0	352094	0	0	985994	834694	400556	0	0	0	0	0	701026	638467	1174566	4516422
1455	4-methyltetradecane	C10H18	25117-24-2	212	0	1407897	0	0	19511689	0	2126864	2684024	0	568354	0	1156013	0	0	0	0	1134326	0	0	0	830688	1125955	0	0	0	1076960	2718610	746691	0	852292	720290	0	0	0	2604483
X	5,8-diethyldodecane	C16H34	24251-86-3	226	0	4148376	0	0	2856734	0	2327829	0	578602	538687	0	1548906	496162	597188	1085688	666510	0	564252	462665	0	914535	664999	0	1405053	685960	775869	0	0	0	2213029	1951513	1230512	1642883	1010579	0
1471	3-methyltetradecane	C15H32	18435-22-8	212	3616139	2622991	0	3576569	3436651	0	0	0	524600	1021565	976017	2050258	845716	515076	962682	0	595396	0	0	468095	1076401	1151227	689882	548057	625842	0	1503121	875144	540221	1278017	1146524	570418	778854	1098498	1521418
X	2-methoxyethyl tridecanoate	C16H32O3	X	272	0	0	3155676	5341384	0	0	10365501	7174598	1967665	0	0	1243875	0	0	933602	0	0	0	0	0	0	0	0	2097652	0	1407922	0	831243	0	0	0	1707530	0	0	0
1483	2-methyltetradecane	C15H32	1560-95-8	212	0	4888995	14297706	15852416	15560893	11901190	7028559	7810005	3196746	1882262	2921761	3263148	1874489	1922305	1836022	0	1185092	1271501	3273793	1130438	2478563	4374680	465932	1544672	1004122	2361644	3519106	2393891	1328822	2504613	1720334	1704753	2168915	1132293	2420287
1490	menthone	C10H18O	10458-14-7	154	0	0	0	0	0	0	0	0	0	0	0	0	0	0	0	0	0	0	0	0	0	0	0	0	0	0	0	0	0	0	0	0	0	0	0
1493	decanal	C10H20O	112-31-2	156	11339316	22202928	22198983	31567784	12845458	17013640	9213062	9617698	0	2985658	4745028	5815441	4808433	1263113	2013714	531184	4121682	3420124	3256431	3238277	3696545	3431085	2804280	1654888	0	1735426	4108048	2945380	0	1404504	3039624	2563822	1470045	3563395	2762395
1500	pentadecane	C15H32	629-62-9	212	38071473	25665106	10924545	12663224	14046258	9561097	25401923	29389570	4468894	6728741	3240547	10335688	6319042	6754028	9630679	5000564	6178471	5450569	7096513	4720959	5159713	10359956	8566570	5798186	4700015	5854277	15032177	6600348	8303980	11474246	11332761	8821672	12557995	6119009	13698366
X	2-chlorobuta-1,3-diene	C8H10Cl2	14523-89-8	176	0	0	0	0	0	0	0	0	0	0	0	1444632	0	1299755	1374610	0	0	902993	1413789	0	0	2785077	1285455	0	0	0	0	0	0	1884985	1532439	1155861	1513907	0	0
1538	2,6,10-trimethyltetradecane	C17H36	14905-56-7	240	4909935	2196393	5681924	6615442	7870296	5806645	4556722	2460268	0	610569	1298034	0	0	0	0	0	0	0	0	0	1849826	0	0	439001	0	0	0	0	0	0	0	0	0	0	0
1541	7-methylpentadecane	C16H34	6165-40-8	226	4396047	2543692	0	2472671	2217161	0	2412498	0	0	2062728	0	2522571	0	836448	0	0	1050843	664582	1042051	763462	989460	1514528	1050319	285912	0	530917	539283	1175203	0	1217233	2242450	2690984	1513907	0	832816
1548	6-methylpentadecane	C16H34	10105-38-1	226	3682604	3046024	0	1657641	2266917	0	4689910	0	0	0	0	0	1442317	0	0	0	957214	1536003	883412	751968	1258019	944287	1671063	320908	0	0	1411578	1244160	1269007	1276724	1083266	0	0	0	0
1552	5-methylpentadecane	C16H34	25117-33-3	226	7015408	5488309	0	0	0	0	4080204	0	0	0	0	1777536	0	0	1312028	0	0	1043432	1134175	1602587	0	960305	0	0	0	0	0	1107636	1098846	0	0	1493574	1812371	0	0
X	isolongifolene	C15H24	1135-66-6	204	0	0	0	0	0	0	0	0	0	0	0	1410649	0	1174333	1071424	0	0	711750	987317	0	0	2202551	1220637	0	0	0	0	0	0	1473075	1455877	974022	1545073	0	0
1554	octan-1-ol	C8H18O	111-87-5	130	0	0	2065791	0	1111777	1080824	0	0	0	0	0	0	10520065	0	0	0	0	0	0	0	0	0	0	0	483470	0	0	0	655682	0	0	0	0	0	0
1555	4-methylpentadecane	C16H34	2801-87-8	226	6722206	3398562	2293641	3275747	2721107	943645	4638069	4148489	0	1283159	506428	2042533	1208413	1143473	1379439	1117324	1192611	1192433	1366116	1104995	1053484	1543611	1601211	953819	382597	949282	1430440	1584603	1176851	1543055	1723568	2038224	2079634	673967	1105633
1558	longicyclene	C15H24	1137-12-8	204	0	0	0	0	0	0	0	0	0	0	0	5375246	0	4355010	4022019	0	0	1984554	3690056	0	0	6317606	3729897	0	0	0	0	0	0	5789420	4607304	4637728	5038583	0	0
1562	2-methylpentadecane	C16H34	1560-93-6	226	5635921	4611703	2651356	3847973	5318174	2461329	6342858	6141321	0	1292974	0	2407833	1426639	0	0	833342	1400215	1666291	1793130	1156399	1203145	2592345	2020461	1386794	698722	1313570	2337611	1691439	1366517	2229557	2172802	2204883	765398	0	1100400
X	1-(chloromethyl)-4-methylbenzene	C8H9Cl	104-82-5	140	0	0	0	0	0	0	0	0	0	0	0	0	0	3211266	1939808	0	0	1315703	2515893	0	0	4413336	3611628	0	0	0	0	0	0	3730204	0	1221375	1989682	0	0
1571	3-methylpentadecane	C16H34	2882-96-4	226	0	0	0	6715804	0	0	0	0	0	2428936	0	4920613	0	0	0	2064920	0	1374052	678341	0	1832900	0	0	0	1632480	2292356	0	2894965	0	2348117	0	3187017	5011947	0	0
1573	isobornyl acetate	C12H20O2	125-12-2	196	0	0	0	1578418	0	0	0	0	0	0	0	0	0	0	0	0	0	0	0	0	0	0	0	0	0	0	0	0	0	0	0	0	0	0	0
X	cyclohex-3-ene-1-carbonitrile	C7H9N	100-45-8	107	165848255	139917881	0	0	0	0	135982109	193227455	0	33749651	0	109909777	42644932	129546772	115350037	44343636	34462451	81882510	105190146	25080609	28276473	181014980	103783106	41893106	40355113	53522854	24522537	38301013	25171641	139599596	87175202	76346697	87857222	13863338	18113854
1587	longifolene	C15H24	475-20-7	204	0	0	0	0	0	0	0	0	0	0	0	9291849	0	8595157	7621220	0	0	5202680	8062037	0	0	13372127	8958687	0	0	0	0	0	0	12886443	8945596	8727300	11980803	0	0
1675	(4-tert-butylcyclohexyl) acetate	C12H22O2	32210-23-4	198	0	0	0	2589490	0	0	0	0	0	0	0	0	0	0	0	0	0	0	0	0	0	0	0	0	0	0	0	0	0	0	0	0	0	0	0
X	(2,5-dimethyl-3,4-dihydropyran-2-yl)methanol	C8H14O	54004-34-1	142	0	0	4901521	6189662	4778105	5143071	0	0	1049628	0	887751	0	0	0	0	0	0	0	0	0	0	0	0	0	0	0	0	0	0	0	0	0	0	0	0
1600	hexadecane	C16H34	544-76-3	226	80043090	62986973	22829257	25119345	27030496	17099530	55179521	64189619	8679011	18269411	7533564	27990688	19098158	16931225	22883798	12291167	15538597	18212728	19762661	12251841	13373438	27914069	22759072	13789083	12631483	13151666	29876113	16932606	15587068	25536656	24741655	21358635	26245290	14914063	23554040
X	N,N-dimethyldodecylamine	C14H31N	112-18-5	213	0	0	6749319	0	0	0	3839758	4646747	0	0	0	0	0	0	520021	0	0	0	0	0	0	0	0	0	0	0	0	0	1116192	0	0	0	0	0	0
1618	2,6,10-trimethylpentadecane	C18H38	3892-00-0	254	12935332	15654582	12747580	9508267	14806108	10267779	12572229	14330803	2963028	3739029	2377557	4545096	1867562	2382550	3966313	3408733	4455514	3184445	3257472	2626841	2713944	4083587	2835274	3044174	2372587	2639761	2338256	2713571	2036238	3578124	2731216	2789080	5540935	2551157	3173979
1624	hexadec-1-ene	C16H32	629-73-2	224	0	0	2385925	9413453	0	0	0	0	0	0	0	0	0	0	0	0	0	0	0	0	0	0	0	0	0	0	0	0	0	0	0	0	0	0	0
1627	menthol	C10H20O	1490-04-6	156	0	0	0	2200794	0	0	0	0	0	0	0	0	0	0	0	1443440	0	0	0	0	0	0	0	0	0	0	0	0	0	0	0	0	0	0	0
1635	ethane-1,2-diol	C2H6O2	107-21-1	62	0	0	0	0	0	0	0	0	0	0	0	0	0	0	0	0	0	0	0	0	0	0	0	0	0	0	0	0	0	0	0	0	0	0	0
1636	2-(2-ethoxyethoxy)ethanol (diethylene glycol monoethyl ether)	C4H14O3	111-90-0	226	0	15768418	0	0	0	0	0	0	0	0	0	0	0	0	0	0	5498053	0	0	1370482	0	0	0	0	0	0	0	6791532	6639804	0	0	0	0	0	0
1641	7-methylhexadecane	C17H36	26730-20-1	240	8953236	4000939	4006052	3977769	0	3898624	0	11859313	2516023	2207360	0	5753361	3607797	1699626	5406244	1247550	1526885	4335680	0	0	3282994	2401099	2555353	3645784	994505	3300701	6929131	1661496	2826723	1473408	1637596	5783426	8026014	0	4333009
1653	2,6,10,14-tetramethylpentadecane (pristane)	C19H40	1921-70-6	268	19474167	14365376	7818184	6502294	4454260	6313889	14366186	15302440	2128872	4652911	4001400	6085000	4514070	2299941	4074999	3642205	2840925	4733504	4396575	3559459	4203925	5454560	5931307	5012727	4236692	4215123	5719914	4685891	3117368	5827710	4104752	4362992	5671774	3207518	3366772
1654	(Z)-β-farnesene	C15H24	28973-97-9	204	4710185	3839192	7559427	4172431	2312375	5469597	11595818	14418656	594617	1578446	0	0	2216486	0	0	0	1749200	0	0	1166002	1278364	0	0	2101546	1717287	1404557	1457386	1262403	0	0	0	0	0	1110443	2701286
1655	4-methylhexadecane	C17H36	25117-26-4	240	9832109	8143479	0	0	0	0	10101472	9779658	0	5518744	0	4164021	1815686	2539864	0	1498032	1928455	2947515	2441939	2312061	2244188	2977467	3141690	2070781	1872560	2147383	3629846	2416533	2637860	3252189	2197550	3667192	5298506	0	0
1658	2-methylhexadecane	C17H36	1560-92-5	240	13038458	15517368	0	0	0	0	12286008	10083725	0	4095491	0	5814627	5923428	3375306	2768525	0	4321740	5184234	6077165	5478524	4178912	3653343	4183558	4712936	5899417	5586422	8248215	6142297	4240133	3878810	2943748	4033708	5151173	3184367	3688153
1661	2-hydroxyethyl acetate (ethylene glycol monoacetate)	C4H8O3	542-59-6	104	0	0	0	0	0	0	0	0	0	0	0	0	0	0	0	0	0	0	0	0	0	0	0	0	0	0	0	0	0	0	0	0	0	0	0
1670	3-methylhexadecane	C17H36	6418-43-5	240	0	0	0	0	0	0	0	0	0	0	0	0	0	3472382	3691521	1243229	634506	3838591	0	1080238	2011300	0	6205170	1691301	0	494658	0	0	0	0	0	5230525	5650631	1221564	1674874
X	1-chloro-5-(1-chloroethenyl)cyclohexene	C8H10Cl2	13547-07-4	176	0	0	0	0	0	0	0	0	0	0	0	19011190	0	17898918	16939305	0	0	12739334	17637336	0	0	25277626	16384436	0	0	0	0	0	0	23591877	15765444	15008831	17439926	0	0
1670	1-chlorododecane	C12H25Cl	112-52-7	204	20893359	13037940	16298003	25515076	19030612	19018523	15609345	13891421	89030294	3357300	5477046	2401417	4515550	3930103	3549254	4619602	2914367	3838591	0	0	5072826	0	3774820	5214174	6504339	1358010	5514159	2551642	3319745	2746286	5536214	0	1696716	2973855	3477334
1696	α-Curcumene	C15H24	1461-02-5	204	0	0	0	0	0	0	0	0	0	0	0	0	0	0	0	0	0	0	2210650	0	0	1423079	0	0	0	0	0	0	0	0	0	1392531	0	0	0
X	1-chloro-4-(1-chloroethenyl)cyclohexene	C8H10Cl2	13547-06-3	176	0	0	0	0	0	0	0	0	0	0	0	20969521	0	16658877	18412297	0	0	11661370	16349547	0	0	24855385	16596508	0	0	0	0	0	0	25260739	16316600	15749547	20507522	0	0
1700	heptadecane	C17H36	629-78-7	240	107476301	86090725	28893457	28712723	23298839	21371905	89760880	87717785	11150956	30290944	10569380	43814061	24940375	28816622	38341028	19841891	25372722	30447906	28855991	23017288	25319983	35906637	32675113	20712267	22590618	23040485	38819817	30575788	23973247	34508186	32166382	35495042	41772554	22607864	28036479
X	3,6-dimethyloctan-2-one	C10H20O	118452-32-7	156	0	0	9110389	20032795	12376055	11660051	0	0	0	0	0	0	0	0	0	0	0	0	0	0	0	0	0	0	0	0	0	0	0	0	0	0	0	0	0
X	2-hydroxyethyl propanoate (ethylene glycol monopropionate)	C5H10O3	24567-27-9	118	0	0	0	0	0	0	0	0	0	0	0	0	0	0	0	0	0	0	0	0	0	0	0	0	0	0	0	0	0	0	0	0	0	0	0
1711	dodecanal	C12H24O	112-54-9	184	0	0	0	9688544	7559960	5463499	0	0	1980319	0	0	0	0	0	0	0	0	0	0	0	0	0	0	0	0	0	6227489	0	0	0	0	0	0	2248662	4397743
1729	decan-5-ylbenzene	C16H26	04537-11-5	218	0	24984837	0	0	0	0	26624807	27731256	0	0	0	0	0	0	0	0	0	0	0	0	0	0	0	0	0	0	0	0	0	0	0	0	0	0	0
1733	aniline	C6H7N	62-53-3	93	0	0	0	0	0	0	0	0	0	0	0	39817969	0	25780027	24080416	0	0	17923585	19966374	0	0	25495035	21634046	0	0	0	0	0	0	27601672	18775140	18403250	17753171	0	0
1738	8-methylheptadecane	C18H38	13287-23-5	254	8211499	10018196	0	4635790	6369687	0	12425702	7269238	0	5644726	0	12250747	0	0	0	2497464	1521028	4294821	2867152	2923615	2544949	8871561	3974387	4374972	3384013	1998539	6592287	5444742	6530612	10606403	7960390	11093552	3439848	1637096	2370133
1742	(E)-but-2-enoic acid (crotonic acid)	C4H6O2	3724-65-0	86	0	0	0	0	0	0	6706864	8611334	0	0	0	0	0	0	0	0	0	0	0	0	0	0	0	0	0	0	0	0	0	0	0	0	0	0	0
X	undecan-2-ylcyclohexane	C17H34	13151-77-4	238	9418023	11316495	0	0	0	0	5181034	5579467	0	2072606	0	12002348	3817697	2901004	2907670	2127413	2602762	3471189	3046981	3079406	908010	0	0	0	1332290	2046441	0	4016063	2514992	932457	0	2163277	2512423	0	0
X	2-Methyl-2-propenoic acid	C4H6O2	79-41-4	86	0	0	0	0	0	0	6706864	8611334	0	0	0	14677404	0	31320745	8218776	0	0	0	0	0	0	11446765	0	0	0	0	0	0	0	11842050	11487489	11190160	0	0	0
1744	(2E)-3,7-dimethylocta-2,6-dienal (citral)	C10H16O	5392-40-5	152	0	0	6401426	3838134	3659337	3755803	0	0	436858	0	0	0	0	0	0	0	0	0	0	0	0	0	0	0	0	0	0	0	0	0	0	0	0	0	0
1745	7-methylheptadecane	C18H38	20959-33-5	254	9128697	5710248	0	4552092	8802629	0	5605689	4675897	0	2538041	3414722	0	1710107	0	0	720440	2948297	0	0	1990329	1799745	4786072	3816502	1099631	0	1402817	0	2748840	0	0	0	0	1369493	799044	1805851
X	8-hexylpentadecane	C21H44	13475-75-7	296	8111065	6247478	0	0	0	0	5640639	5257886	878585	2038463	0	14228791	745995	5211382	4188348	1527969	1960540	2059902	6689591	2318061	2192175	5418283	7260107	3041175	1341200	1412884	2924495	2454324	2385549	3477221	3058894	3079211	6214487	901448	1937583
1752	decan-1-ol	C10H22O	112-30-1	158	12578274	8376438	0	9228547	9916248	10437121	12288536	11260926	3033776	0	0	0	2190957	0	0	2965602	2785480	0	0	0	0	0	0	0	3311845	1286029	6969940	4244986	4276880	0	0	0	0	2363499	5331887
1754	4-methylheptadecane	C18H38	26429-11-8	254	9324549	7391333	0	1731329	0	0	0	0	2912318	2785312	4164438	10355721	0	5369023	3197391	2006535	3382198	2457380	0	3137117	2392136	4717096	6584164	1932395	1573596	2052040	3102716	3794590	2994290	0	1180742	3071329	0	2499346	0
X	(3S)-butane-1,3-diol	C4H10O2	24621-61-2	90	0	0	1542514	10088832	6805379	6597876	0	0	0	0	0	0	17154106	0	0	0	0	0	0	0	0	0	0	0	0	0	0	0	0	0	0	0	0	0	0
X	pentadecan-4-yl 2-phenylacetate	C23H38O2	X	346	26595464	0	0	0	0	0	0	0	0	8284572	0	21838548	0	7740377	11532825	7367230	8386210	8445731	7647706	7772038	7141004	10814444	13894357	6885210	5765490	6653827	9363436	11543856	8561063	8373752	9272385	5362752	13642178	6501116	11015910
1761	3-methylheptadecane	C18H38	6418-44-6	254	0	0	9735800	0	8684713	8284528	0	0	0	0	0	26394227	0	0	0	0	0	0	0	0	0	13941212	0	0	0	0	13848399	0	0	9291714	0	8732289	11967707	0	0
1767	N,N-dibutylformamide	C9H19NO	761-65-9	157	92962015	86039106	18109010	27585283	21025440	24550150	111480579	111418355	7376642	31921472	10165611	26412490	25023681	15740970	14465853	21291000	27426296	9520915	12522050	30495475	22706778	17507916	19677615	25065130	19293728	23773327	22789275	29049084	26103638	15581676	11983711	12862270	11756369	21453782	21792624
1762	1-octoxyoctane	C16H34O	629-82-3	242	27937516	3703527	0	9431729	83258495	120119286	82268030	0	0	0	2928661	14105063	14808929	16013637	6077089	2110880	2031943	0	916152447	0	0	4490629	3320451	8233675	10520866	0	5226377	1868624	0	574280404	2531876	218313902	393524938	2910603	15866659
X	methoxy-phenyl-oxime	C8H9NO2	67160-14-9	151	119007244	22237328	24064802	9431729	21727004	20779347	33946451	39855894	7115873	5773873	4495869	12003045	2965429	5358456	3996902	3537998	4660342	5966259	3382428	9154993	2764267	4742807	5168118	2406278	2802416	5817725	7488508	5745000	3212946	0	4470287	0	0	2933408	4925698
1791	2,6,10,14-tetramethylhexadecane (phytane)	C20H42	638-36-8	282	59769019	45444583	0	14780569	0	0	38801929	37988939	4889742	14822941	5442698	0	14663635	11069747	12832269	11600342	12612155	11628388	9969683	12498412	12080338	0	16162231	10528921	11956943	10966565	0	14715127	13881274	0	9298727	0	0	10738933	11614289
1784	acetamide	C2H5NO	60-35-5	59	0	0	0	0	0	0	0	0	0	0	0	0	0	0	0	0	0	0	0	0	0	0	0	0	0	0	0	0	0	0	0	0	0	0	0
1800	octadecane	C18H38	593-45-3	154	178707876	135875398	37397347	42739359	38956638	29535449	113521441	91622353	15758588	45632943	14942040	65616574	37441304	32496825	49453028	28010765	43209650	29885362	29059924	40853270	39839055	37689466	50647168	30760943	29248540	29963841	60573040	44128066	42168747	33977376	33672747	30884429	37724572	35669766	46276027
1800	1-(2-butoxyethoxy)ethanol	C8H18O3	54446-78-5	162	0	0	0	0	0	0	0	0	0	0	0	0	0	0	35970091	0	0	21836786	32107927	0	0	42164687	0	0	0	0	0	0	0	47118614	29589712	28913678	23818521	0	0
1804	2-(2-butoxyethoxy)ethanol (diethylene glycol monobutyl ether)	C8H18O3	112-34-5	162	0	0	0	0	0	0	0	0	0	0	0	38332581	0	0	0	0	0	0	0	0	0	0	29872904	0	0	0	0	0	0	0	0	0	0	0	0
1808	tridecan-2-one	C13H26O	593-08-8	198	0	0	0	0	0	0	0	0	0	0	0	0	0	0	0	0	0	0	0	0	0	0	0	0	0	0	0	0	0	0	0	0	0	0	0
1813	N,N-dibutylacetamide	C10H21NO	1563-90-2	171	7857883	0	0	2892866	0	0	8036761	8249835	711317	0	0	0	0	3109786	0	3185758	0	0	0	4508356	0	2843868	4473751	0	0	0	0	4576897	6689130	0	1956595	3599620	3927529	1619465	3913967
1813	dodecan-2-ol	C12H26O	10203-28-8	186	60125744	35058520	11656629	19937219	18566966	9239250	23717563	28208361	6648013	0	4682536	9413928	5568000	5768534	89065533	6952102	8402002	6419942	5355797	9265145	0	5893528	12679395	7442074	6208598	5913029	24448425	10346620	0	6188980	11459397	0	10033650	9599183	16261296
1817	1-(2-hydroxypropoxy)propan-2-ol	C6H14O3	110-98-5	134	0	0	7341426	0	6758058	9617875	0	0	3673462	0	0	0	0	0	0	0	0	0	0	0	0	0	0	0	0	0	0	0	0	0	0	0	0	0	0
1820	undecan-6-ylbenzene	C17H28	4537-14-8	232	77238818	57722327	0	13172594	0	0	61574021	75616502	0	22663519	3920290	27447893	18018969	29684592	30114146	15335619	17270364	19136139	23624434	16520011	15705362	35086048	29405534	18994325	16236454	17839608	15251835	19358220	19952340	43832985	27981778	29416975	30311939	13212443	13884156
1828	undecan-5-ylbenzene	C17H28	4537-15-9	232	83328213	67515916	0	15995814	0	11912413	78724352	82663264	5167044	24674243	5336503	26806283	18109728	21602317	23976612	15564851	16353840	16937314	21941240	18290200	19891659	30007300	29127244	20903610	15855189	17297186	17798961	19623319	22456190	22612229	21473650	21275857	22891002	15386522	13751835
1833	decan-2-ylbenzene	C16H26	4537-13-7	218	21659989	11047294	0	6812451	0	4357976	13491528	13079464	0	3900661	0	6884498	5182998	5543472	6019805	1572661	5383084	2605386	5673879	4133587	2372258	4936392	4161538	2427850	4667407	3169974	4884812	4660341	3069656	12805628	6666453	4059025	5312498	3373863	4973891
1842	6-methyloctadecane	C19H40	10544-96-4	268	8877205	6211677	0	0	0	0	0	0	0	2522093	0	0	0	0	0	1751261	0	0	0	0	0	0	6636930	0	0	0	3198502	0	0	0	0	0	0	0	0
1843	undecan-4-ylbenzene	C17H28	4536-86-1	232	0	0	0	0	0	0	0	0	0	0	0	0	0	0	0	0	0	0	0	0	0	0	0	0	0	0	0	0	0	0	0	0	0	0	0
1848	4-methyloctadecane	C19H40	10544-95-3	268	0	0	0	0	0	0	0	0	0	0	0	0	0	3271071	0	0	3444537	1205599	1575545	2448175	0	2716295	2926258	0	0	0	0	3591848	0	9399893	2118182	0	0	0	0
1850	undecan-1-ol	C11H24O	112-42-5	172	21848850	21906159	0	13204141	14696742	0	0	12234789	4081646	0	0	0	0	0	0	0	0	0	0	0	0	0	0	0	0	0	7971829	0	0	0	0	0	0	0	0
1857	geranyl acetone	C13H22O	689-67-8	194	124583790	148352394	212055169	186616915	117257348	132097622	152105652	171308350	24952443	39254831	39198985	95430066	70170651	44996095	52226447	43206887	54846233	41617335	47146178	29366458	39006517	63406296	61807174	77172560	24255196	39887919	35694952	44771049	42561670	120620475	47039077	54549064	42047175	35819473	43504218
X	(2-ethyl-3-hydroxyhexyl) 2-methylpropanoate	C12H24O3	74367-31-0	216	0	0	0	0	0	0	0	0	4176554	0	0	0	0	0	0	0	0	0	0	0	0	0	0	0	0	0	0	0	0	0	0	0	0	0	0
1866	2,2,4-trimethyl-3-carboxyisopropyl, isobutyl pentanoate	C16H34O2	X	286	30394104	28481379	0	0	0	0	0	0	0	4423042	10587156	0	0	0	0	0	0	0	0	0	0	4701032	0	0	6400577	0	0	0	0	0	6820924	0	0	0	0
X	1-[2-(isobutyryloxy)-1-methylethyl)]-2,2-dimethylpropyl 2-methylpropanoate	C16H30O4	x	286	0	0	21754456	0	0	0	0	0	0	0	0	0	0	0	0	0	0	11242170	0	8486028	0	0	0	8595477	0	0	0	6997320	10716225	0	0	9056397	10831537	0	6708749
1873	undecan-3-ylbenzene	C17H28	4536-87-2	232	56613102	48938547	0	13523177	2317415	6621287	64475496	65993921	943478	17139354	3678467	24451824	21142311	31022272	52480448	14533137	12825109	11837392	15175258	8463430	8832018	28051870	29758492	13140166	11100366	15568591	12367303	16278750	16425627	0	22817948	27406903	17923581	8853052	8823671
1885	1-chlorotetradecane	C14H29Cl	2425-54-9	232	0	0	0	16140392	20461148	21664624	0	14765761	6089070	0	0	0	6981840	0	0	7594248	0	0	0	0	5501929	0	9007579	0	0	0	0	0	0	0	0	0	0	0	0
1892	2-(1-hydroxypropan-2-yloxy)propan-1-ol (dipropylene glycol)	C6H14O3	108-61-2	134	17647441	16624920	6178220	8722142	6900303	6193536	0	0	1502989	0	4758105	11526056	0	9689580	0	8896003	7556052	7694572	9013687	7915250	3661093	11767082	11726464	4723214	4300162	6461125	0	8600266	9571309	0	7792802	11806021	11660302	0	4306761
1900	nonadecane	C19H40	629-92-5	268	150945435	105701078	36050087	30675233	29552761	25522818	119067626	80067882	15268583	46568141	20947257	57385084	42433032	45955720	112635836	27607496	48004953	27196468	33805975	34287279	39787712	33126819	62227015	28936274	27278749	33463737	50088891	35349873	37512163	0	27902456	28863318	41387998	37374242	37486503
X	(3-hydroxy-2,3-dihydro-1H-inden-1-yl) acetate	C11H12O3	X	192	0	0	0	10729554	0	0	0	0	0	0	0	0	0	0	0	0	0	0	0	0	0	0	0	0	0	0	0	0	0	0	0	0	0	0	0
X	(1E,5E)-1,6-dichlorocycloocta-1,5-diene	C8H10Cl3	29480-42-0	176	0	0	0	0	0	0	0	0	0	0	0	18687360	0	13847996	23652534	0	0	12785973	0	0	0	19391483	11197145	0	0	0	0	0	0	29795972	9793556	12507403	20410227	0	0
1910	butylated hydroxytoluene (BHT)	C15H24O	128-37-0	220	58880018	50326198	10791121	67785138	11247536	12380857	53723696	62909730	4143434	17018571	3141486	157571804	19042174	15365236	16442568	14294002	12758772	10323930	28681297	11465924	14117627	20667791	22288958	15032549	13679244	13380091	13328415	14942787	11052092	22482270	16475450	20232220	7376161	11892608	12916579
X	diisobutyl maleate	C12H20O4	14234-82-3	228	0	0	0	0	0	0	0	0	0	0	0	7347353	0	0	6137804	0	0	0	9829788	0	0	12855303	16663347	0	0	0	0	0	0	0	9207563	11134767	11434670	0	0
X	dibutyl maleate	C12H20O4	105-76-0	228	0	0	0	0	0	0	0	0	0	0	0	0	0	12110606	0	0	0	6792787	0	0	0	0	0	0	0	0	0	0	0	0	0	0	0	0	0
1918	dodecan-6-ylbenzene	C18H30	2719-62-2	246	79275758	67543118	0	20625067	0	0	84754216	78590934	2469537	23059781	5329054	31899153	21189372	36757008	42045934	12176664	23873951	12658373	18481577	16368623	16924141	26125396	23851655	22527120	16100239	0	13516385	17839074	18225236	0	17669923	18886303	16305137	13569927	11476873
1928	dodecan-5-ylbenzene	C18H30	2719-63-3	246	119967724	73108022	0	20077544	0	11716548	73016877	83301869	3664147	32709993	6595814	39120304	28701777	24293200	18452166	18738092	20267413	15810571	23969202	19429889	20935579	29100759	28761999	22389246	17228001	20146298	18755609	21026203	21607695	14543708	21646150	27309269	23376893	20751691	16967705
1933	undecan-2-ylbenzene	C17H28	4536-88-3	232	0	52175360	0	26790947	0	13636631	61130433	60770271	4167639	24909741	0	27175242	0	0	0	0	17949000	14749682	16397863	13766975	16549518	23539711	19927425	18283038	8615425	15168016	10935975	14805829	0	0	22122612	21553159	20995364	17521622	12838847
1936	9-methylnonadecane	C20H42	13287-24-6	282	24971656	10570105	6330636	0	13976956	0	0	0	0	0	0	0	0	0	0	0	0	0	5868536	0	4755638	0	0	3648830	3124742	0	0	0	0	0	0	0	0	0	0
X	3,9-diethyltridecan-6-ol	C17H36O	123-24-0	2565	50255968	36666645	10826261	0	17337126	16431945	0	26776194	0	13015335	0	0	0	0	0	5046516	0	3253109	0	4898072	0	0	5771608	4101732	10740314	12913142	20912751	0	0	0	7565057	2702952	7062199	12107797	10662524
X	3-methylbutyl oct-2-ynoate	C13H22O2	68555-60-2	210	0	0	0	0	0	0	0	0	0	0	0	6939775	0	0	0	0	0	4447774	5809467	0	0	7965927	7787404	0	0	20443862	0	0	0	0	5035848	5916023	3669197	0	0
1943	dodecan-4-ylbenzene	C18H30	2719-64-4	246	48610447	42013553	0	10641163	6789337	12815735	75986815	52677910	3409287	22338882	0	55125212	25215694	48349907	0	13609914	36078887	9843751	22366426	11430590	16639692	19210360	17567685	17540972	9724710	22489700	8694544	13806825	11611487	0	16015381	16125848	20556582	22635602	9978257
X	tricyclo[10.2.1.02,11]pentadeca-4,8-diene	C15H22	74708-73-9	202	0	51137803	0	0	0	0	57248108	0	0	17491655	0	0	8713326	0	0	7714573	21251053	0	0	38679289	12253868	0	0	6639063	9967806	0	16099060	23115095	30447533	0	0	0	0	11211152	14949207
1953	4-methylnonadecane	C20H42	25117-27-5	282	0	0	0	0	0	0	0	0	0	0	0	0	0	0	0	0	0	0	0	0	0	0	5509556	0	0	6010981	0	0	0	0	0	0	0	0	0
1968	dodecan-1-ol	C12H26O	112-53-8	186	1038493833	734507889	527627047	761892182	654495550	425689874	569900804	671598966	264112380	257776778	153581810	177059085	289770350	166776929	184546289	221863444	173458959	107568612	134158520	166903598	156354428	84671427	141016277	176264785	196322418	134578938	565871066	143067168	112968878	158131681	216450289	96950948	209159698	293548514	426117432
1972	dodecan-3-ylbenzene	C18H30	2400-00-2	246	66407537	49667676	0	15023098	0	4886665	60448879	33205815	0	16045253	0	0	0	17848119	0	5546098	11711205	5451438	10152721	7139275	7930547	11562195	11035283	14690282	8262339	10392179	15675463	9206459	6976701	0	7996723	5937821	12612549	7298055	8287903
1996	lauryl acrylate	C15H28O2	2156-97-0	240	0	0	0	0	14679917	9179688	0	19195366	0	0	0	0	0	0	0	0	0	0	0	0	0	0	0	17762165	6481794	8175544	0	0	0	0	0	0	0	0	0
1997	2-(2-hydroxyethoxy)ethanol (diethylene glycol)	C4H10O3	111-46-6	106	0	0	7262739	0	0	0	0	0	0	0	0	0	0	0	0	0	0	3300713	4073094	0	0	5724179	12377721	0	0	0	0	0	0	0	0	0	5890735	0	0
2000	eicosane	C20H42	112-95-8	282	97546278	42902324	7021275	10712737	7188969	4966328	47977422	40336023	9629665	37179081	11624461	64828805	67701894	27479910	127622557	17348018	24709418	13454357	18137749	22890736	24928621	18765235	48322782	34158144	21781299	23191984	26693488	24697986	25027884	0	13119970	14655395	15772038	22246770	22813529
2009	octyl octanoate	C16H32O2	2306-88-9	256	14487936	0	84114871	79563752	0	19782788	222698752	40861512	18445121	24240349	174076243	529284282	4740976002	9517408	0	0	0	0	20745706	0	15396136	0	21147665	0	19750636	0	27847458	0	147826529	0	0	0	0	0	19177939
2015	tridecan-6-ylbenzene	C19H32	4534-49-0	260	0	122088186	0	0	0	0	0	94746748	0	32123553	0	33750723	0	0	0	9629416	23110344	17412424	42113182	32115209	19958471	25858299	13784465	0	0	28237581	24497951	29690819	0	31252038	24967802	30355727	27184213	23957338	31396950
2017	tetradecan-2-ol	C14H30O	4706-81-4	214	37818178	24257319	6459889	9835982	20538235	26900218	20697205	20167965	4457242	10345938	0	0	0	0	45616829	5760817	3843967	4408748	3072151	0	0	4492764	0	20124455	6107183	4172935	13878928	0	0	0	0	0	0	8985181	9743399
2017	pentadecan-2-one	C15H30O	2345-28-0	226	36770282	17354738	15668562	21159267	12453157	26900218	27267241	23557909	9118476	10976252	10845287	0	13873765	15291783	0	8659440	3999365	5755406	5429001	6773266	4918953	8128447	15513239	21796481	4771648	5982474	0	8933816	12271872	16873532	17797719	25413148	19451972	0	8579144
2025	isopropyl myristate	C17H34O2	110-27-0	270	180102780	0	0	0	4695050	50408093	263405544	0	16166593	0	0	0	81832672	903847030	1583949600	49430348	0	0	0	0	38539305	25114789	69278919	90721341	36302264	0	71279472	0	68134488	0	0	0	45139321	0	63075178
2026	tridecan-5-ylbenzene	C19H32	4534-50-3	260	68493737	71835350	0	10471234	0	0	47486769	40249202	0	21094640	0	26288936	14928617	16085649	35435984	11767805	14929021	12125400	16554719	15863356	12621539	17425436	14059977	37147317	13115679	14977504	17261911	18170312	14483023	34671599	11175648	17532699	17686998	15774381	12490332
2034	ethyl myristate	C16H32O2	124-06-1	256	0	0	0	0	0	9582855	0	0	4509948	0	0	0	0	8260199	0	0	3450458	1534890	0	0	0	2531594	3671046	0	0	0	0	0	0	0	5191799	0	5981368	0	4917334
2036	dodecan-2-ylbenzene	C18H30	2719-61-1	246	45690540	81418279	0	0	0	0	36585101	33058532	1786754	14427190	0	23883145	17715678	149791790	20746703	15470612	11457156	9775320	20750013	16635889	16427396	18535638	14307546	45914505	10719927	13872870	12726739	13657446	10818571	16861832	10078656	21488123	21880573	15672588	8539889
X	6-ethyloctan-3-yl octanoate	C18H36O2	X	284	179505763	0	0	0	0	0	58682715	0	0	0	0	0	0	0	54978095	0	0	0	0	0	0	0	0	0	0	0	0	0	0	0	0	0	0	0	0
2046	tridecan-4-ylbenzene	C19H32	4534-51-4	260	38098348	91243269	0	0	0	0	39253279	37175305	0	17585703	0	36069310	26951809	14821391	42856848	21442762	17429158	13734378	23704812	19520914	19492722	19643972	15259745	51484863	7578410	23114597	17391200	18141390	30141352	0	17699808	28497897	0	25807165	13218980
2057	tridecan-1-ol	C13H28O	112-70-9	200	23162251	0	0	0	0	25136195	0	33475665	5196177	0	0	0	0	4285698	0	0	0	0	0	0	0	0	0	0	0	0	0	0	0	0	0	0	0	0	0
2061	isoamyl laurate	C17H34O2	6309-51-9	270	0	0	2529349	0	0	0	0	0	0	0	0	130978801	0	0	0	0	0	0	0	0	0	0	0	0	0	0	0	0	0	0	0	0	505841263	0	0
2079	tridecan-3-ylbenzene	C19H32	4534-52-5	260	33949018	60864218	0	0	0	0	36414718	28193009	0	28436275	0	0	0	10592900	0	0	0	7481036	5011244	10020668	9199196	9192539	18392895	46139240	2972463	6827596	0	9824411	1	6953564	21499131	39621033	28479835	0	5254115
X	β-iso-methyl ionone	C14H22O	79-89-0	206	37122958	0	0	141194077	0	22114615	0	0	0	0	0	0	0	8201444	0	7926453	0	0	0	0	0	0	0	0	0	0	0	0	0	0	0	0	0	0	0
2100	heneicosane	C21H44	629-94-7	296	47798666	45782399	0	0	0	0	28026267	18375139	11481854	34756070	32428741	25351404	0	11911108	211249617	28163561	25232237	7336826	20866155	32183012	35649547	9797337	34425654	108354239	23335603	24125548	20739932	18540198	29614615	7406813	21768772	19910692	0	41585375	14559427
2104	1-chlorohexadecane	C16H33Cl	4860-03-1	260	0	0	21715583	0	0	0	0	0	0	0	0	0	59185875	0	0	0	0	0	0	0	0	0	0	0	0	0	0	0	0	0	0	0	0	0	0
X	2,4,7,9-tetramethyldec-5-yne-4,7-diol	C14H26O2	126-86-3	226	36922488	77582832	0	0	0	0	65387591	61444744	0	28699354	0	20217307	15708094	17769820	59931741	9853074	13316569	15468164	30946665	12644281	13664959	22552275	27353089	45507263	11930960	11326550	14153993	14596018	0	28293438	39696160	55225446	58378330	32343701	10025402
X	octane-1,2-diol	C8H18O2	1117-86-8	146	1223717823	794712342	255090583	679870763	723989220	240206757	339661025	627822758	241756401	171727726	84034326	79463883	217062622	97843432	237397205	106612621	109189361	42178533	60880736	123647418	63093861	55881129	142031032	951868482	109340509	68299438	717722733	81299761	98368094	96704476	329101464	141279099	231510221	386664310	378150865
X	β-methylionone	C14H22O	127-43-5	206	0	0	0	52578787	0	0	0	0	0	0	0	0	0	0	0	0	0	0	0	0	0	0	0	0	0	0	0	0	0	0	0	0	0	0	0
2112	hexadecan-2-one	C16H32O	18787-63-8	240	19421355	0	0	0	0	0	0	0	0	0	0	0	0	4297614	0	0	0	0	0	0	0	0	0	0	0	0	0	0	0	0	0	0	0	0	0
X	8-propoxycedrane	C18H32O	19870-75-8	264	0	0	0	0	0	0	0	0	0	0	0	0	0	0	0	0	0	0	0	0	0	0	0	0	0	0	0	0	10339200	0	0	0	0	0	0
2150	2-phenoxyethanol	C8H10O2	122-99-6	256	0	0	0	0	0	0	0	0	0	0	0	0	9745879	0	0	0	0	0	0	0	0	0	0	0	0	0	0	0	0	0	0	0	0	0	0
X	(6E,10E)-7,11,15-trimethyl-3-methylidenehexadeca-1,6,10,14-tetraene	C20H32	70901-63-2	272	158519242	99576285	52756930	34958234	45868532	49192816	57468861	109222575	28487378	119731118	43761774	105797124	41851307	41263436	106845075	24008885	90262342	43065961	36641446	45014756	45380579	40328959	0	109938236	0	52713651	48458612	36918210	41762292	93169956	67152297	97888305	120614597	130771364	71323796
2156	tetradecan-1-ol	C15H32O	112-72-1	228	822488479	569645027	419046534	607967531	538663948	449737259	385807859	496867238	193796403	228615594	133968299	139879181	193403649	159228263	203262198	164047886	151016588	105037259	121668975	169028105	116551807	91595179	148930965	122898900	160027745	98169009	381854565	113124489	126516940	147331464	194953410	134369107	224867580	253578508	313071471
2200	docosane	C22H46	629-97-0	310	33620227	41007429	23041258	0	0	0	38151284	2514389	0	41810615	48475887	39731766	33028468	7867813	225139042	17076583	47252772	28639002	24490154	30716963	42810649	18950949	66379211	20626114	11755601	18033244	37743186	21618394	45864696	0	0	0	0	55077982	28929768
2221	hexyl 2-hydroxybenzoate	C13H18O3	6259-76-3	222	41428952	0	0	93159699	0	0	0	0	0	0	0	0	0	10705570	0	0	0	0	0	0	0	0	0	4784813	0	0	10861813	0	33042166	0	0	0	0	0	0
2228	1,2-diethyl-4-phenylbenzene	C16H18	61141-66-0	210	0	0	0	0	0	0	0	0	0	0	0	0	0	0	0	0	0	0	0	0	0	0	0	0	0	0	0	0	0	0	0	0	0	0	0
2230	propyl hexadecanoate	C19H38O2	2239-78-3	298	564269664	0	194381058	89252623	626794261	152283858	240643947	29068606	42876105	0	72427038	10752078	34504788	0	0	32440710	33500492	41027335	213617296	74588909	53147610	182744370	0	27729810	45782471	72933043	848395809	68015964	0	203718424	0	0	434392176	31875526	67958696
2232	heptadecan-2-one	C17H34O	2922-51-2	254	0	0	0	0	0	0	0	0	0	0	0	0	0	63591233	0	0	0	0	0	0	0	0	0	0	0	0	0	0	11034592	0	15275955	17447834	0	0	0
X	2-dodecoxyethanol (laureth-1)	C14H30O2	4536-30-5	230	824529734	935327023	403249259	483154275	510977506	263495632	352290296	367600975	170523745	183696847	128342449	168991328	203077131	117100026	119704234	142052582	122270366	123944002	87063215	114262557	102280465	51333615	98515415	96922597	138496259	93871162	383031037	94754521	81007623	88617360	135192120	61350442	169418713	204630553	304843277
X	dibutyl adipate	C14H26O4	105-99-7	258	0	0	0	0	0	0	0	0	0	0	0	0	0	40426632	0	0	0	0	0	0	0	0	0	0	0	0	39068062	0	0	0	0	0	0	0	0
2273	pentadecan-1-ol	C15H32O	629-76-5	228	0	0	0	0	314370963	76479575	0	129828830	0	0	0	0	0	0	0	0	0	0	0	32089625	0	30374144	47533699	0	0	0	0	0	36427497	28311015	22496512	26621928	0	0	0
X	1-methoxyoctane	C9H20O	929-56-6	144	469535165	0	291892280	136568491	0	0	0	0	67656784	0	91546084	0	138788460	61991645	117509723	0	134124665	97321673	171334222	0	0	0	0	20492850	143835877	87614894	160887732	48151780	0	0	0	0	5158709005	176248514	41814253
2860	squalene	C30H50	111-02-4	410	0	6635440122	9509213663	15008500008	18128004546	14183098555	17896511173	20823082317	3929869825	11837174541	11380752696	16576470085	14300946932	0	15938354025	7895159306	7544733564	4224072817	7480947857	10483229678	8955479683	9604090594	13801498595	10799159303	0	6015849736	10951064839	10552498296	12219918071	10983573768	13618299501	14740323202	27472911032	10990179931	13266779199
	Standards
1118	isoamyl acétate	C7H14O2	123-92-2	130	0	0	0	0	0	0	0	0	4950794	4352777	4722530	4722530	3852753	5161309	4477594	4394062	3447265	4012348	4359903	3272882	3990373	4241319	4293331	4165364	4092706	4154821	3985053	3981260	3639956	3831583	2806472	3715676	3601417	3503232	3580278
1338	2,3-diméthylpyrazine	C6H8N2	5910-89-4	108	0	0	0	0	0	0	0	0	6299776	5892528	5671108	6829359	4779591	6082680	5011073	5288990	4119480	5362386	5439283	4488518	5167187	5576712	5440313	5609933	5743756	5686287	5194950	5301965	4740163	4423104	4125649	5032243	5262335	5088364	5196141

## Sheet: After stress
Supplementary Table S3. Identified VOCs and corresponding peak areas after stress induction. Each sample (Woman x) corresponds to a chromatogram (CSCJxxx_SSPxxx). Peak area is calculated after integration. Woman number 20 was excluded from the analysis due to non-compliance with inclusion criteria. For quantitative analyses, the first eight samples (woman 1 to 8) were excluded due to an issue wit…
					Woman 1	Woman 2	Woman 3	Woman 4	Woman 5	Woman 6	Woman 7	Woman 8	Woman 9	Woman 10	Woman 11	Woman 12	Woman 13	Woman 14	Woman 15	Woman 16	Woman 17	Woman 18	Woman 19	Woman 21	Woman 22	Woman 23	Woman 24	Woman 25	Woman 26	Woman 27	Woman 28	Woman 29	Woman 30	Woman 31	Woman 32	Woman 33	Woman 34	Woman 35	Woman 36
Theoretical Retention Index	Compound name	Formula	CAS number	MW (g/mol)	CSCJ070_SSP003	CSCJ070_SSP005	CSCJ070_SSP007	CSCJ070_SSP009	CSCJ070_SSP012	CSCJ070_SSP014	CSCJ070_SSP016	CSCJ070_SSP018	CSCJ071_SSP003	CSCJ071_SSP005	CSCJ071_SSP008	CSCJ071_SSP010	CSCJ071_SSP012	CSCJ072_SSP003	CSCJ072_SSP005	CSCJ072_SSP007	CSCJ072_SSP009	CSCJ072_SSP012	CSCJ072_SSP014	CSCJ072_SSP019	CSCJ072_SSP021	CSCJ072_SSP023	CSCJ072_SSP026	CSCJ072_SSP028	CSCJ073_SSP003	CSCJ073_SSP005	CSCJ073_SSP007	CSCJ073_SSP009	CSCJ073_SSP012	CSCJ073_SSP014	CSCJ073_SSP016	CSCJ073_SSP018	CSCJ073_SSP021	CSCJ073_SSP023	CSCJ073_SSP025
1001	acrylonitrile	C3H3N	107-13-1	53	2108236	0	0	0	0	0	1186021	644703	0	0	0	0	0	0	0	0	0	0	0	0	0	0	0	0	0	0	0	0	0	0	0	0	0	0	0
1000	decane	C10H22	124-18-5	142	0	1814749	726701	1723325	1755742	928161	1052767	872634	0	0	0	0	0	0	1270452	1005324	800292	0	787627	0	741309	856130	796193	0	0	0	0	0	0	0	0	0	0	0	0
1100	undecane	C11H24	1120-21-4	156	6544373	8203850	8130182	6047219	6664935	5708067	106922632	11195180	2323056	5866395	3650423	1331665	1566408	2952723	2128468	1592523	1617605	1513501	1596285	1360798	2791663	3148096	6660394	1727793	1922814	178560	1352415	1446172	848682	834135	1131106	1110776	1171788	1052218	964369
X	1-(cyclohexen-1-yl)ethanone	C8H12O	932-66-1	124	0	0	0	783895	566926	497374	0	1474394	0	0	558540	0	491420	0	0	0	0	0	0	0	0	616852	774297	303967	0	0	628953	0	0	0	530098	0	0	0	0
X	(+)-carvomenthene	C10H18	1195-31-9	138	10925348	13040601	37436526	9704613	28713056	25025130	31582794	33832735	2235557	4595130	7129041	8792128	9010392	10152573	5173573	3994389	5237083	6043710	5413254	4519735	6884924	17897982	18621662	9480765	2302444	4774795	2562350	5426567	6675265	9753238	4174547	7567841	3037783	2569191	2898083
1106	dibutylamine	C8H19N	111-92-2	129	0	0	0	0	0	0	6266968	12187158	0	1534091	0	0	0	0	0	1013063	841217	0	0	818045	1484265	0	0	3335250	1658832	910213	0	675584	1921886	1709787	0	1027456	1559604	1321815	1179991
1109	β-pinene	C10H16	127-91-3	136	1653705	1194615	0	997421	970008	1313116	0	2670191	0	0	0	767343	1328978	863465	0	0	0	0	0	0	0	617420	1484658	883397	0	0	434062	0	0	0	638061	0	0	0	0
X	(1S,5S)-2-methyl-5-propan-2-ylcyclohex-2-en-1-ol (cis-carvotanacetol)	C10H18O	536-30-1	154	0	0	0	0	0	0	0	0	0	0	0	0	0	0	0	0	0	0	0	0	0	0	0	0	0	0	0	0	0	0	0	0	0	0	0
1117	(E)-2-methylpent-2-enal	C6H10O	623-36-9	98	0	705412	0	753667	512272	665337	1606310	1308145	0	0	0	0	0	0	0	0	0	0	0	0	0	0	0	0	0	0	0	0	0	0	0	0	0	0	0
1135	p-xylene	C8H10	106-42-3	106	621686	797118	724389	638775	657851	559008	1212154	702820	0	0	0	0	0	0	0	0	0	0	0	0	0	0	0	0	0	0	0	0	0	0	0	0	0	0	0
1145	3,7,7-trimethylbicyclo[4.1.0]hept-3-ene (3-carene)	C10H16	13466-78-9	136	0	0	0	0	0	0	0	0	0	0	0	0	0	0	0	0	0	0	0	0	0	824610	1160277	0	0	0	0	0	0	0	0	0	0	0	0
1167	α-phellandrene	C10H16	99-83-2	136	4226651	3266626	4885758	1897125	4486065	3781956	12768911	9759847	0	1405550	0	2296717	3921394	2934673	1813317	1310197	1198749	1646886	1500216	1472005	2342765	4114315	4797164	3230067	777834	1986296	1384662	1539344	1953094	2959477	2070335	2206050	745432	425822	1398965
X	[(1S,2R)-2-methylcyclopentyl] acetate	C8H14O2	40991-93-3	142	0	0	3064739	5703295	1967551	2647052	0	0	1363486	0	4571559	0	0	0	0	0	0	0	0	0	0	0	0	0	0	0	0	0	0	0	0	0	0	0	0
1179	heptan-2-one	C7H14O	110-43-0	114	1211708	0	0	593087	1342205	738845	2064855	1098835	0	0	0	0	0	0	0	0	0	0	0	0	0	0	0	0	0	0	0	0	0	0	0	0	0	0	0
1187	heptanal	C7H14O	111-71-7	114	0	0	0	0	0	0	0	0	491515	0	0	0	802848	0	0	0	0	0	0	0	0	0	900377	0	0	0	0	0	0	0	0	0	0	0	0
1200	dodecane	C12H26	112-40-3	170	20307015	15534291	20662244	17062944	19787836	15992489	19905964	13165238	3693470	4571892	0	1457504	2435566	6460430	7514659	4639170	8979735	0	6569556	0	1813789	1052898	1532653	0	0	0	2075744	0	0	0	2779327	2981312	3739590	3410823	2773168
X	sylvestrene	C10H16	1461-27-4	136	1992732	2424385	5293014	1814264	4288913	3890051	5275595	5646723	0	418035	1033336	1044175	1547774	1185016	524880	490724	466678	851618	838180	658048	989710	2567147	3077443	1688025	0	669629	380001	622260	767508	1215541	866659	949026	0	0	0
1206	limonene	C10H16	138-86-3	136	9382879	8218057	11211003	4687424	9329678	10038529	11613551	17096854	1977246	2315650	3863405	3582862	5807135	5160791	2751390	2449224	2476248	2814502	2734092	2482492	3313902	7964839	8453818	4829748	1275542	2807642	3570194	2572299	3003954	4411867	3357724	3413115	1891677	1756252	2581212
1212	3-methylbut-2-enal	C5H8O	107-86-8	84	1235672	1291006	4834516	4540795	4312794	3365983	2908626	3052968	0	0	0	0	0	0	0	0	0	0	0	0	0	0	0	0	0	0	0	0	0	0	0	0	0	0	0
1235	2-pentylfurane	C9H14O	3777-69-3	138	1552003	1692483	2454716	3613289	1965048	5233767	4050148	5280235	1579723	851646	873347	0	781860	877206	379082	1224208	0	0	478061	0	1610275	0	769493	630755	943339	163346	365896	616148	462959	1005247	493120	884380	575656	283160	0
1235	dodec-1-ene	C12H24	112-41-4	168	4024751	3026143	1572306	6669506	2263014	1915933	2767521	4683411	717739	0	1138023	638287	1805397	646086	0	1060916	537331	832291	558090	0	736881	712372	1285300	1852396	0	0	887873	452813	0	590159	1218480	0	0	0	0
1237	(2R,5S)-2-Methyl-5-(prop-1-en-2-yl)-2-vinyltetrahydrofuran	C10H16O	54750-69-5	152	1625766	1800215	3068725	1705029	2772010	3035371	4791970	3767072	404437	489108	608408	1053474	1319214	917789	788604	372928	703154	816673	981842	549139	768581	2015981	2503454	1047153	0	691493	350364	756254	568654	1196997	429522	873352	0	0	407057
X	1,2,5,5-tetramethylcyclopenta-1,3-diene	C9H14	4249-12-1	122	901771	704326	700807	0	772828	923330	964998	1179745	0	0	0	0	0	0	0	0	0	0	0	0	0	0	677186	0	0	0	0	0	0	0	0	0	0	0	0
X	4,6-dimethyldodecane	C14H30	61141-72-8	198	1519935	790188	353333	3658244	994196	3337505	1602597	0	0	0	0	809991	701563	0	0	0	0	0	0	0	0	0	753440	0	0	630116	435728	351803	0	0	601984	584030	427401	0	0
1238	(Z)-dodec-6-ene	C12H24	7206-29-3	168	0	0	0	0	0	0	0	0	0	0	0	0	0	0	0	0	0	0	0	0	730375	0	0	0	0	0	0	0	0	0	0	0	0	0	0
1243	(E)-dodec-3-ene	C12H24	7206-14-6	168	0	693585	402478	491916	482392	0	1085690	1313734	0	0	0	0	0	0	0	0	0	0	514601	0	356841	0	0	520880	0	0	0	0	0	0	0	325588	0	0	0
X	2,2,4,4,6,8,8-heptamethylnonane	C16H34	4390-04-9	226	3818249	2121917	4051860	2647312	2646510	3168345	3066201	3027370	2916035	0	6653381	811348	380067	4364012	2670467	11737595	1086742	1960775	1137828	582509	659875	5736893	2202968	1080773	0	549487	1631778	375625	0	0	0	0	0	0	0
X	2-ethenyl-1,1-dimethyl-3-methylidenecyclohexane	C11H18	95452-08-7	150	1679383	1110235	3074609	1036672	1657817	1880151	2674391	2794025	2728421	0	397703	430123	610569	626453	345251	0	354570	447410	371597	0	0	814357	1383944	590670	0	372594	0	363933	0	824580	0	491624	352983	0	198708
X	1,2-dimethyl-3-pentyl-4-propylcyclohexane	C16H32	62376-17-4	224	4059496	2612613	0	0	0	0	6533996	3239872	0	1136021	0	515935	1130866	887611	0	297269	869473	0	651383	391188	522369	601540	966452	457225	662066	957900	0	625111	0	736627	0	0	878429	0	0
X	γ-pyronene	C10H16	514-95-4	136	1788656	1342112	0	711518	0	921336	0	2851141	0	0	0	0	527458	706809	723729	290855	0	0	0	0	0	458575	926626	255437	0	0	1339672	0	0	622572	1275572	0	0	581892	749536
1300	tridecane	C13H28	629-50-5	184	11662065	6954370	6056760	9395967	9975282	10018769	8982212	9053368	2091937	3164880	2301416	3440644	2641493	4976614	3285009	1967135	2419798	3341585	3536355	1831510	2395571	3917182	5649981	2399891	2102636	2361015	2656842	2206174	1932069	3495713	3446586	2695932	3680083	2315376	2149203
1303	octanal	C8H16O	124-13-0	128	0	3326100	3618634	0	0	0	0	0	608559	444582	0	0	0	0	0	0	0	0	0	0	0	0	0	0	0	0	0	0	0	0	0	0	0	0	0
X	2-(1-nitropropan-2-yl)cyclohexan-1-one	C9H15NO3	X	185	1239086	730775	1296867	957143	1714229	1464686	658469	0	0	0	0	0	0	0	0	0	0	0	0	0	0	0	0	0	0	0	0	0	0	0	0	0	0	0	0
1306	1-hydroxypropan-2-one	C3H6O2	116-09-6	74	0	0	0	0	0	0	0	0	0	0	0	0	0	0	0	203954	264852	292636	0	0	381814	745592	0	0	0	0	838844	802889	1106080	2390813	696261	1186987	837147	723017	607359
1311	(3E)-4,8-dimethylnona-3,7-dien-2-ol	C11H20O	67845-50-5	168	0	0	0	0	0	0	4868628	4141647	343906	634691	1178121	1097530	1681680	1458802	642487	816167	859240	448688	642669	782332	871998	1624725	2421595	1395023	0	1033823	1275068	1093091	1069973	1459256	1073407	1420901	1219085	1007748	816352
X	2,2,6,6-tetramethyl-4-methyleneheptane	C12H24	141-70-8	168	0	0	0	0	0	0	0	1574621	0	0	0	0	0	0	0	0	0	0	0	0	0	0	0	0	0	0	0	0	0	0	0	0	0	0	0
X	2,4,4,6,6,8,8-heptamethylnon-1-ene	C16H32	15796-04-0	224	2258144	1378930	0	0	0	0	2083080	1457216	0	0	0	0	0	0	0	0	0	0	0	0	0	0	0	0	0	0	0	0	0	0	0	0	0	0	0
X	2-azido-2,4,4,6,6,8,8-heptamethylnonane	C16H33N3	X	267	922179	0	0	0	0	0	0	0	0	484143	0	0	0	0	0	798814	0	0	0	0	0	0	0	0	0	0	0	0	0	0	0	0	0	0	0
X	1-tert-butyl-2-methylbenzene	C11H26	1074-92-6	148	1177955	0	0	0	0	0	0	0	0	0	0	0	0	0	0	0	0	0	0	0	0	0	0	0	0	0	0	0	0	0	0	0	0	0	0
1326	N,N-dimethylformamide	C3H7NO	68-12-2	73	0	0	0	0	0	0	0	2690786	0	854112	0	726898	750402	0	527125	1169049	835691	470936	348467	919762	1185726	521553	902107	1104181	619335	946383	1094394	1373077	0	571001	434144	422367	332325	755126	765360
1339	6-methylhept-5-en-2-one	C8H14O	110-93-0	126	15755495	37201615	61712737	38065907	58062286	52017279	50634006	52842053	5083845	6612948	12396861	21423437	17664683	7047260	8634271	9738575	11784156	12766823	11588290	7216437	13964214	19964301	20316547	20276720	3450162	8882870	6060926	9937138	8783630	10412966	6258050	11122557	3580299	5822867	5211706
1354	2,6,10-dimethyldodecane	C15H32	3891-98-3	212	1304577	0	0	771650	1047983	985043	578028	0	0	0	0	546594	0	749743	708665	0	0	0	0	0	812771	482867	526842	0	0	0	0	0	0	617027	327591	442296	110076	611916	0
1356	2,6-dimethylhept-5-enal	C9H16O	106-72-9	140	0	1141750	2453587	2231224	2439032	2169147	1006929	1412579	0	0	857999	455220	612408	0	0	0	0	0	0	0	0	916946	1318699	467766	0	0	0	0	0	0	0	0	0	0	0
1366	3-methyltridecane	C14H30	6418-41-3	198	1090499	0	0	0	0	0	742252	625115	0	0	0	0	0	0	0	0	0	0	0	0	0	0	0	0	0	0	0	0	0	0	0	0	0	0	0
1397	nonanal	C9H18O	124-19-6	142	4234944	7485044	7528500	7517586	6336240	5429483	0	0	666827	0	1942887	1621609	1593733	633655	1529580	760333	0	0	0	0	764599	0	884567	0	0	0	0	0	0	0	0	0	825047	0	0
1400	tetradecane	C14H30	629-59-4	198	25393541	18047843	9685706	12846403	11673118	9577438	23230038	23719570	2554590	5946885	3717492	11430191	6325032	15674420	9743396	3586261	5111873	9473508	12744260	4801308	4747629	13369789	15674444	5610429	4093825	5856991	6844898	5541789	7721814	12083880	13918876	8615176	12034741	5685066	6580318
X	(6E)-2,6-dimethylocta-2,6-diene	C10H18	2609-23-6	138	2868434	4338256	12107920	10548628	13225438	14378840	11327864	13214463	1253443	1580812	3042688	2758630	3262041	2969128	1788194	1425689	1489789	1994137	1490127	1230947	2352107	5233247	6422626	3763343	1005193	1777218	1792803	2114580	2589244	3272387	2444349	2979159	1486064	740464	689904
1416	2-butoxyethanol (ethylene glycol monobutyl ether)	C6H14O2	111-76-2	118	0	0	3161415	0	0	0	0	484199	0	0	0	0	0	2200243	3609301	3164212	4801841	4119155	5306186	5081951	2373030	2900888	4575024	3039383	0	0	0	0	0	0	0	0	0	16875225	5409765
1435	tetradec-7-ene	C14H28	41446-63-3	196	0	0	0	0	7430933	0	3645118	4394471	696879	0	1146286	1005504	1685268	0	1820872	1442829	876904	1175079	0	0	852813	1352882	2053511	1713379	961571	837463	1005574	0	1147771	1426675	2035179	0	1473133	1141289	1216274
1436	tetradec-1-ene	C14H28	1120-36-1	212	0	0	0	0	0	0	0	1276507	473186	1132146	0	0	0	0	0	0	0	0	0	0	0	0	0	0	0	0	0	0	722547	527220	0	0	0	0	973234
1445	1-pentylpyrrole	C9H15N	699-22-9	137	2319258	1161352	0	2184050	1927893	1259490	1859290	1261551	0	0	0	0	0	0	0	228407	0	0	0	0	707725	0	819458	582010	0	491430	658437	0	0	0	0	0	0	0	0
1447	Acetic acid	C2H4O2	64-19-7	60	4410867	0	0	0	0	0	0	11068892	0	0	2523569	0	1100746	0	0	0	0	0	0	0	0	0	0	0	0	0	0	0	959947	1798737	0	0	2418902	0	0
X	2-ethyl-2-methyltridecan-1-ol	C16H34O	921600-09-1	272	0	0	0	0	0	0	0	0	0	0	0	0	0	0	0	0	0	0	0	0	0	0	0	0	0	0	0	0	0	0	0	0	0	0	0
X	3-(dimethylamino)propanenitrile	C5H10N2	1738-25-6	98	23265778	16310211	0	3900429	3699433	3445642	17240470	17031230	229371	3638295	404499	4343780	3312509	6868243	3055915	2915162	3384971	3580276	4668341	3471877	3497192	5398679	6642070	4012158	3102224	3304582	3126335	3787297	3660244	6669962	6343061	4348069	6119779	2690872	2819723
X	2,6,11-trimethyldodecane	C15H32	31295-56-4	212	2266784	1501845	12837714	16186234	11076872	12519880	6114720	3402768	1572536	2082878	2649693	3037644	2927431	2678414	2322250	1241717	1074159	1090701	2201872	1092100	1757999	2896695	2883240	1924086	791937	2265287	2842721	1734453	2101779	2194545	2951531	2966051	976845	2740138	2181452
1450	(3E,5E)-2,6-dimethylocta-1,3,5,7-tetraene	C10H14	460-01-5	134	1046236	1142994	3008439	2740653	2874214	2619516	2126426	2032798	0	0	0	622064	888308	699733	0	0	553224	0	0	0	707275	885207	1192886	624068	647644	720187	536256	823270	0	934831	0	917032	0	0	0
1452	tetradec-3-ene	C14H28	41446-67-7	196	0	0	0	0	2364899	0	0	0	0	0	0	0	0	0	769308	0	0	0	0	0	0	0	0	358729	0	0	0	0	0	0	800598	0	0	664674	0
1455	4-methyltetradecane	C10H18	25117-24-2	212	1815734	1639306	1341285	2428080	2264609	1557013	1613802	0	0	944390	0	923398	0	0	0	0	0	0	0	0	582417	784659	0	508008	0	566993	518262	565907	0	740424	0	0	0	0	0
X	5,8-diethyldodecane	C16H34	24251-86-3	226	0	0	0	0	2859302	0	0	2368978	0	681074	0	1215079	662715	844757	822911	0	0	786528	810579	0	652389	617442	0	873522	1149585	0	847545	0	613319	1838297	1417893	0	1239989	801361	938690
1471	3-methyltetradecane	C15H32	18435-22-8	212	3812455	3758667	0	0	5217060	0	0	0	785212	1192830	0	1384346	1752291	1815058	1219561	0	1354387	1386940	1823982	1432408	0	468573	2098088	1278218	1076363	0	1290715	1185816	1657709	1487081	1853916	1014123	891795	0	961805
X	2-methoxyethyl tridecanoate	C16H32O3	X	272	0	4060475	7513956	15456459	0	15242218	11037417	0	0	1275405	0	1353606	579978	1909221	0	0	0	0	0	1404939	0	0	0	1058454	1163183	712169	0	0	0	0	1631494	640223	1844505	0	0
1483	2-methyltetradecane	C15H32	1560-95-8	212	0	0	15943749	12770491	15352382	10061248	4213349	2536131	1502331	1189656	2058689	18951541	1727850	1735177	1921535	0	0	1020115	2494076	0	1403326	2636026	1807504	0	0	2047393	2562795	1368117	1525766	1658758	1608815	2012445	1431692	2101688	2112372
1490	menthone	C10H18O	10458-14-7	154	0	0	0	0	0	0	0	0	0	0	0	0	0	0	0	2465018	0	0	0	0	0	0	0	0	0	0	0	0	0	0	0	0	0	0	0
1493	decanal	C10H20O	112-31-2	156	10053877	20586586	21596618	27670104	14530518	14874285	3966067	0	0	2916609	5858614	4791598	4703538	0	769312	329904	5865500	2931095	3077606	4133637	2996830	3409190	2048721	1440787	1252486	2213439	2275992	2714875	2854150	1181798	2623057	2445124	0	4327490	2623421
1500	pentadecane	C15H32	629-62-9	212	28665331	4730668	14611359	14233268	17341937	9288871	24669438	30639602	3264579	6530322	3393445	11960861	6771957	13085200	9563378	3855498	6835692	9415631	11298633	6282329	4906108	13120842	13620822	4937148	4232852	5349526	7640815	5651805	8804773	9611283	11855081	8750286	11001968	6002616	8718899
X	2-chlorobuta-1,3-diene	C8H10Cl2	14523-89-8	176	0	0	0	0	0	0	0	0	0	0	0	1062877	0	1792265	917475	0	0	1115029	1157688	0	0	1323011	1836157	0	0	0	0	0	0	1611081	1813213	1449583	1896699	0	0
1538	2,6,10-trimethyltetradecane	C17H36	14905-56-7	240	0	2186454	6695213	11399636	7406897	32283554	4663112	2230309	766923	775429	0	0	0	0	0	0	0	0	0	0	457083	0	0	0	0	0	0	0	0	0	0	0	0	0	0
1541	7-methylpentadecane	C16H34	6165-40-8	226	5087200	4425621	0	5432873	0	0	0	0	0	3493155	0	2035274	0	0	0	0	0	1599207	1989367	1878571	1139603	1826026	2473113	2226436	0	0	0	0	0	0	0	0	4486159	0	0
1548	6-methylpentadecane	C16H34	10105-38-1	226	7639293	7802169	0	0	0	0	0	0	0	0	0	2769414	3820176	0	0	0	0	0	2999511	0	0	4199904	3414678	2307883	0	0	0	0	4750357	4557839	0	0	0	0	0
1552	5-methylpentadecane	C16H34	25117-33-3	226	7635912	0	0	0	0	0	0	0	0	2076738	0	2569919	2143886	2215825	1684047	0	0	2557972	2255917	0	0	3496853	2391390	0	0	0	0	0	4125114	1952175	0	2373305	2500802	0	0
X	isolongifolene	C15H24	1135-66-6	204	0	0	0	0	0	0	0	0	0	0	0	974823	0	2190616	791059	0	0	1042519	1507212	0	0	1952181	2094782	0	0	0	0	0	0	1483392	1816000	779987	1892185	0	0
1554	octan-1-ol	C8H18O	111-87-5	130	0	0	863241	0	0	0	0	0	0	0	0	0	8552158	0	0	0	0	0	0	0	0	0	0	0	0	0	0	0	0	0	0	0	0	0	0
1555	4-methylpentadecane	C16H34	2801-87-8	226	6153898	5985354	3500795	6417303	4864694	2628131	6639819	5851485	803493	2106993	1729472	2783894	2010500	1741011	2233659	1363064	2047706	2041598	2053018	1549060	1393920	2620607	2223657	1593649	1004677	1954571	2125505	1564411	2593585	2150348	2026489	2310081	2322677	1537440	1654628
1558	longicyclene	C15H24	1137-12-8	204	0	0	0	0	0	0	0	0	0	0	0	6202465	0	8592299	4494601	0	0	3945315	5847728	0	0	7519661	8928295	0	0	0	0	0	4406735	722766	8778622	6399604	8285345	0	0
1562	2-methylpentadecane	C16H34	1560-93-6	226	9101133	7456652	7845645	10147449	9420400	8420922	9820069	13304009	1804839	2977940	2747854	4647283	2918037	0	2451542	1835842	2562431	3415628	3853741	2242849	2309315	4448737	4731922	2436686	1583297	2519820	2899399	2400719	3681662	3268382	3575462	3478508	985717	2118886	2598616
X	1-(chloromethyl)-4-methylbenzene	C8H9Cl	104-82-5	140	0	0	0	0	0	0	0	0	0	0	0	0	0	3888438	1798971	0	0	2802730	3568737	0	0	4486462	3907121	0	0	0	0	0	0	3584801	2960130	1932040	2851120	0	0
1571	3-methylpentadecane	C16H34	2882-96-4	226	9438445	9074971	6715804	13125950	7481846	8624011	11166285	11641389	1769479	3053773	2399795	6383032	3539498	2950456	3740982	1895802	2985615	1862689	857208	2092287	2009764	3393859	899745	2147613	1731464	2353950	3328710	2608955	5120417	1620072	3808399	3148425	3737445	2602547	3112526
1573	isobornyl acetate	C12H20O2	125-12-2	196	0	0	0	4289525	0	0	0	0	0	0	0	0	0	0	0	0	0	0	0	0	0	0	0	0	0	0	0	0	0	0	0	0	0	0	0
X	cyclohex-3-ene-1-carbonitrile	C7H9N	100-45-8	107	152915308	138899380	0	0	0	0	182506208	140075979	0	35548134	0	114584084	37423040	162329596	89765727	21319277	38384628	105712426	134835042	36407122	33503654	140037415	155446126	34591279	39863841	41898776	26742565	32684340	54616719	120547297	140513764	76952550	112979341	20438658	24096196
1587	longifolene	C15H24	475-20-7	204	0	0	0	0	0	0	0	0	0	0	0	11263560	0	13979015	6840976	0	0	8815519	12448580	0	0	14064333	16079169	0	0	0	0	0	7374877	13397037	18748238	9611698	15075304	0	0
1675	(4-tert-butylcyclohexyl) acetate	C12H22O2	32210-23-4	198	0	0	0	8625682	0	0	0	0	0	0	0	0	0	0	0	0	0	0	0	0	0	0	0	0	0	0	0	0	0	0	0	0	0	0	0
X	(2,5-dimethyl-3,4-dihydropyran-2-yl)methanol	C8H14O	54004-34-1	142	0	0	6533996	6748772	7982654	0	0	0	2539394	0	1542988	0	0	0	0	0	0	0	0	0	0	0	0	0	0	0	0	0	0	0	0	0	0	0	0
1600	hexadecane	C16H34	544-76-3	226	62420593	47890980	25724609	26728119	31268190	20094066	50391844	64135337	7090072	15781867	8466774	33675845	19543267	27186147	30793488	13245643	16898436	31178036	32806820	14569937	12614571	37233186	36838900	14261953	10026321	13537560	18749697	13903078	26621848	25258704	23483813	24192693	21867837	13840593	17681419
X	N,N-dimethyldodecylamine	C14H31N	112-18-5	213	0	0	5453241	0	2829400	0	3766512	0	0	0	0	0	0	0	0	0	0	0	0	0	0	0	0	0	0	0	0	0	1398658	0	0	0	0	0	0
1618	2,6,10-trimethylpentadecane	C18H38	3892-00-0	254	20385754	16973224	16854220	10010640	22229661	7009302	18623914	21057855	0	5274491	3481547	11481965	2743369	5055844	6459478	4536668	5405157	10106290	6025080	4027374	3468077	11288112	7638924	5388432	3438425	5330829	3421125	5352941	9064926	2209197	4161768	4333595	5041452	3672431	3598259
1624	hexadec-1-ene	C16H32	629-73-2	224	0	0	0	7622429	0	0	0	0	0	0	0	0	0	0	0	0	0	0	0	0	0	0	0	0	0	0	0	0	0	0	0	0	0	0	0
1627	menthol	C10H20O	1490-04-6	156	0	0	0	0	0	0	0	0	0	0	0	0	0	0	0	3262950	0	0	0	0	0	0	0	0	0	0	0	0	0	0	0	0	0	0	0
1635	ethane-1,2-diol	C2H6O2	107-21-1	62	0	0	0	0	0	22859345	0	0	0	6229033	7818099	0	0	0	0	5391437	0	0	0	0	5088865	0	0	0	3362544	5411120	0	0	0	0	0	0	0	0	0
1636	2-(2-ethoxyethoxy)ethanol (diethylene glycol monoethyl ether)	C4H14O3	111-90-0	226	0	0	0	0	0	0	0	0	0	0	0	0	0	0	0	5770683	0	0	0	1373233	0	0	0	0	0	0	0	2810329	0	0	0	0	0	0	0
1641	7-methylhexadecane	C17H36	26730-20-1	240	22802371	27352352	22960554	17206303	5939567	0	31883235	25930601	6939895	10432611	0	10192799	4789051	12618465	15371464	0	7802139	6523248	3839051	0	4383358	3220783	2498883	6042612	4768406	6616179	13352746	7839408	7710912	10667840	4699326	9093753	8985128	7032296	9260520
1653	2,6,10,14-tetramethylpentadecane (pristane)	C19H40	1921-70-6	268	23902878	19444968	13973629	11141726	13390567	9681617	20041706	18687819	4102549	6220228	6416586	11195122	5719793	1971646	10059176	4963796	5524518	9948160	8853019	5117244	5159747	9585195	8391337	5630164	4953320	5436418	6173102	5329909	8503489	5774284	5793501	6434077	5920450	5180336	4803795
1654	(Z)-β-farnesene	C15H24	28973-97-9	204	5344649	3384760	6933800	3830714	6173688	5637566	9030586	13574605	937793	1472893	2689886	0	1730029	0	0	0	1914230	0	0	1176995	1125568	0	0	1460971	1640392	1571897	803225	1346829	0	0	0	0	0	1372878	2374582
1655	4-methylhexadecane	C17H36	25117-26-4	240	12577029	9155622	0	0	7914310	0	12745222	14502209	0	0	3030048	6667275	3110400	3985221	7164025	2784202	3671875	6271107	4443890	2996819	2168767	4976857	4394663	2918270	2648074	3129507	3370205	2444353	6033884	3129116	3606295	3993020	3995948	0	0
1658	2-methylhexadecane	C17H36	1560-92-5	240	16371780	15960005	0	10187442	16176229	9651860	15158920	16705906	0	4791496	0	10307880	7638077	5557517	7097254	5065607	7168189	9469412	9264941	6178275	6970732	6671961	6138342	5908503	6052346	6600613	8101519	5556367	7737818	4517608	3874217	5560961	4335192	4253200	4461099
1661	2-hydroxyethyl acetate (ethylene glycol monoacetate)	C4H8O3	542-59-6	104	10688293	7840491	14526123	9634630	22436731	22803204	16902417	16869114	3928232	4808882	5183808	0	4043751	6139859	9169320	3992290	6652271	4840955	7662911	2564923	4995163	2422878	1286130	1947592	3829666	7323110	7225583	5138559	3794192	4228751	7597914	5491025	5384437	5523364	4613141
1670	3-methylhexadecane	C17H36	6418-43-5	240	0	8402419	0	0	0	0	0	0	0	0	0	7431894	2632306	5642074	5716806	2230556	4712457	8887913	0	3852245	1722961	0	8639546	2358800	1011114	620493	0	0	0	0	0	6446495	4800988	2768601	0
X	1-chloro-5-(1-chloroethenyl)cyclohexene	C8H10Cl2	13547-07-4	176	0	0	0	0	0	0	0	0	0	0	0	22131184	0	23223670	13205142	0	0	18557017	22436218	0	0	23218365	24385516	0	0	0	0	0	12146159	21933570	23309325	15672923	20948210	0	0
1670	1-chlorododecane	C12H25Cl	112-52-7	204	23020388	11128030	18182644	70403506	19921639	26570166	10126963	28773557	15478171	1789767	10803701	0	5269111	2070785	0	4069244	1089874	0	0	0	3123580	0	0	4418382	3108035	1296361	3006932	497489	0	1798058	4220192	1920390	0	4768740	4856836
1696	α-Curcumene	C15H24	1461-02-5	204	0	0	0	0	0	0	0	0	0	0	0	1680479	0	0	1686504	0	0	3001376	629502	0	0	1678594	1835798	0	0	0	0	0	2272548	0	0	0	1406107	0	0
X	1-chloro-4-(1-chloroethenyl)cyclohexene	C8H10Cl2	13547-06-3	176	0	0	0	0	0	0	0	0	0	0	0	20401580	0	25469007	12925659	0	0	16966861	21142646	0	0	22176065	24207574	0	0	0	0	0	11784990	22741361	25246176	17152049	23590445	0	0
1700	heptadecane	C17H36	629-78-7	240	112216507	83964644	47795351	40990867	33727789	33209335	84173529	98271950	11903166	33646688	18586495	62790589	30278304	46321673	55444034	24059959	31408049	56035640	51935427	25046147	22365555	59952826	58302391	24222371	22243274	25758298	31849920	26526566	49096419	36681093	37689676	38424940	36393736	26037932	26817966
X	3,6-dimethyloctan-2-one	C10H20O	118452-32-7	156	0	0	0	16651448	13978158	0	0	0	0	0	9388081	0	0	0	0	0	0	0	0	0	0	0	0	0	0	0	0	0	0	0	0	0	0	0	0
X	2-hydroxyethyl propanoate (ethylene glycol monopropionate)	C5H10O3	24567-27-9	118	9448077	6299040	9155420	4785372	10996807	7825380	3744717	4570516	736479	944815	4929716	0	0	635895	2301713	1612884	3444597	5059518	2379544	0	2052961	0	0	1487659	1169562	2111990	1975369	1426883	808682	683844	1819938	728415	60737	802427	641136
1711	dodecanal	C12H24O	112-54-9	184	0	0	6404761	0	9758335	0	0	0	0	0	0	0	0	0	0	0	0	0	0	0	0	0	0	0	0	0	0	0	0	0	0	0	0	0	2626879
1729	decan-5-ylbenzene	C16H26	4537-11-5	218	34510307	27782577	0	0	0	0	27595441	35474854	0	0	0	0	0	0	0	0	0	0	0	0	0	0	0	0	0	0	0	0	0	0	0	0	0	0	0
1733	aniline	C6H7N	62-53-3	93	0	0	0	0	0	0	0	0	0	0	0	25663037	0	28156580	18454873	0	0	23228917	21774056	0	0	25963678	28537245	0	0	0	0	0	18841863	23258583	26459903	19605937	23575254	0	0
1738	8-methylheptadecane	C18H38	13287-23-5	254	26306393	12232224	0	6555626	0	0	17278348	17040038	2185853	5071422	0	5973304	5075901	12300187	3058688	4247678	6512501	6313438	7276935	2839259	2595145	13975341	14314907	4759170	2854462	2255465	3562290	2428235	9069421	12433209	7081678	10377228	13349133	2118720	1366846
1742	(E)-but-2-enoic acid (crotonic acid)	C4H6O2	3724-65-0	86	0	0	0	0	0	0	12270349	6678356	0	0	0	0	0	25666094	0	0	0	0	0	0	0	0	11354265	0	0	0	0	0	0	0	0	0	0	0	0
X	undecan-2-ylcyclohexane	C17H34	13151-77-4	238	19941629	7922877	0	5660289	0	2441557	5690234	8617191	1886264	4614190	16547512	6641928	3799832	9825040	4187254	2511385	3157137	5544468	4612543	3382543	2680733	6422954	0	3890648	1809620	2338797	3004367	1319458	4555367	2659479	0	4024686	0	2436141	0
X	2-Methyl-2-propenoic acid	C4H6O2	79-41-4	86	0	0	0	0	0	0	12270349	6678356	0	0	0	0	0	0	0	0	0	0	0	0	0	6372045	3980955	0	0	0	0	0	0	7086615	22207347	0	8776488	0	0
1744	(2E)-3,7-dimethylocta-2,6-dienal (citral)	C10H16O	5392-40-5	152	0	0	0	0	3450505	3602336	0	0	0	0	0	0	0	0	0	0	0	0	0	0	0	0	0	0	0	0	0	0	0	0	0	0	0	0	0
1745	7-methylheptadecane	C18H38	20959-33-5	254	16431861	0	0	5601985	10910631	8045356	4846590	6943317	1133870	1775739	0	3574942	0	0	0	1194017	3616433	0	0	2065683	1893522	9501139	6591371	0	1142290	1649966	2325621	1616656	0	0	0	0	0	780388	1485328
X	8-hexylpentadecane	C21H44	13475-75-7	296	12183450	6525941	0	4021968	5008034	2821702	4793785	6952339	1270058	3964992	0	6946244	2491739	3684921	6673323	2336631	3133339	5028617	5050971	2216445	1648863	5985826	5420685	1733129	1797809	1801341	2272118	1480067	7043405	4037520	2830321	4684197	4265166	1491542	1390772
1752	decan-1-ol	C10H22O	112-30-1	158	0	0	9958783	13711577	9519505	0	0	0	0	0	0	0	0	0	0	0	0	0	0	0	0	0	0	0	3063104	0	0	0	0	0	0	0	0	0	3833119
1754	4-methylheptadecane	C18H38	26429-11-8	254	14551740	9140343	7832064	6139013	0	0	0	0	0	4926369	0	5545325	3123080	4604357	5661591	3475731	4321110	7524816	0	4730836	2541983	5971448	5577660	3600754	1967557	2288369	3039039	3446633	5929217	0	2682415	0	0	3436104	2596667
X	(3S)-butane-1,3-diol	C4H10O2	24621-61-2	90	0	0	13157062	12440291	0	10004356	0	0	0	0	13174573	0	0	0	0	0	0	0	0	0	0	0	0	0	0	0	0	0	0	0	0	0	0	0	0
X	pentadecan-4-yl 2-phenylacetate	C23H38O2	X	346	0	0	0	0	0	0	0	0	0	9071102	0	15615665	15438278	10346671	14295077	8931086	11649593	14756573	16326977	9475727	6754575	14288328	15395277	8260016	6093801	7076120	10106759	8083964	12109128	8954799	8499167	14587489	12333158	6742509	7184036
1761	3-methylheptadecane	C18H38	6418-44-6	254	0	0	0	18168538	13042016	11044080	0	0	0	0	0	0	0	0	0	0	16683638	0	0	0	0	0	0	0	0	12251573	0	12982557	15415630	0	11460492	10190018	0	0	0
1767	N,N-dibutylformamide	C9H19NO	761-65-9	157	112592185	83480738	294018528	45982274	25928641	39053326	110275188	124636258	10732900	38598910	18689195	22324876	31001749	21594453	15082689	23832559	32265827	16117336	19948328	30495632	25777889	23522222	27712066	26761509	24903747	23684033	28180112	30100654	13063783	18472528	17658343	12979183	15647651	25843598	27341154
1762	1-octoxyoctane	C16H34O	629-82-3	242	22214978	0	3717446	6980624	98317911	133315121	67947588	9235812	0	0	0	0	12922700	10378230	4803380	1515765	1832766	0	819501654	0	0	2326787	2919521	5791685	7605816	0	5255275	991601	0	605208835	0	217280873	362113686	0	13961633
X	methoxy-phenyl-oxime	C8H9NO2	X	151	17892591	17393339	23895039	21788599	19294342	29357006	27251725	23237837	4980987	6916676	18276539	3981330	4842357	5728570	5109500	4608056	5036629	7163664	0	1903010	4387189	6770407	4022796	4511332	3764512	4921914	5389634	3692717	4510623	0	5986042	0	0	5018707	4219526
1791	2,6,10,14-tetramethylhexadecane (phytane)	C20H42	638-36-8	282	65669874	45100449	14780569	0	0	0	37720295	41840392	0	17753574	22001577	21026342	14677609	153305650	21162017	12057995	0	19315943	18182059	13910322	12715960	20083445	21255957	12751860	11431990	0	15546951	0	0	10147696	0	0	11628077	12440494	13550969
1784	acetamide	C2H5NO	60-35-5	59	0	0	0	0	0	17062848	8035827	13772139	0	0	0	0	0	0	0	0	0	0	0	0	1274690	0	0	0	0	0	0	0	0	4443399	0	0	0	0	0
1800	octadecane	C18H38	593-45-3	154	162004961	115010329	36221530	30039038	41123220	24528765	85777072	101103236	9555886	44549558	17186143	62157714	43578571	47320899	74860861	34144320	51825669	49989468	49514312	38633347	35369317	54594560	64493788	32648092	26539785	31827482	45619148	33537128	44008340	32894524	31861527	31624401	32420130	34570809	38577345
1800	1-(2-butoxyethoxy)ethanol	C8H18O3	54446-78-5	162	13582253	0	0	0	0	0	0	0	0	0	0	0	0	0	27909324	0	0	35870141	49733760	0	0	47495532	50822725	0	0	0	5783954	2529581	12450068	49307283	43193860	19947656	42492785	0	0
1804	2-(2-butoxyethoxy)ethanol (diethylene glycol monobutyl ether)	C8H18O3	112-34-5	162	0	7402385	9459733	5957345	0	0	0	0	0	0	0	42151930	0	0	0	0	6994563	0	0	0	2070798	0	0	0	2192707	3575118	0	0	0	0	0	0	0	0	0
1808	tridecan-2-one	C13H26O	593-08-8	198	0	0	3325963	0	0	0	0	0	2452194	0	0	0	0	0	0	0	0	0	0	0	0	0	0	0	0	0	0	0	0	0	0	0	0	0	0
1813	N,N-dibutylacetamide	C10H21NO	1563-90-2	171	18699248	0	0	6358647	0	0	9549599	11883327	0	4091103	0	0	0	2779245	0	4001774	0	0	0	3775402	1178866	3456357	2149199	0	0	0	0	3643666	3046116	3837983	4328425	5590104	3439743	3798710	2694684
1813	dodecan-2-ol	C12H26O	10203-28-8	186	0	0	8669354	10604566	18103445	5380251	0	18117050	3687690	0	0	0	0	0	0	6145542	8766179	7715844	0	0	0	9983130	10523652	6859584	4288975	4962851	10562144	0	0	0	7708789	0	0	6605470	10572887
1817	1-(2-hydroxypropoxy)propan-2-ol	C6H14O3	110-98-5	134	0	0	9676737	18882446	10537127	16920879	0	0	4952207	0	3307454	0	0	0	0	0	0	0	0	0	0	0	0	0	0	0	0	0	0	0	0	0	0	0	0
1820	undecan-6-ylbenzene	C17H28	4537-14-8	232	88688793	57722327	0	0	0	0	73897793	85432720	0	25726546	0	35839978	20651437	45246431	32233927	16134256	21112923	28929185	34598627	19401801	18259969	42834016	46883235	19928634	16310463	17983299	16563812	20574202	26886356	47422469	36066539	29668468	40631510	15193488	14540269
1828	undecan-5-ylbenzene	C17H28	4537-15-9	232	91827450	77834166	0	19756192	7229569	11532087	83823572	93405416	0	30448773	5185704	34316844	20453521	45193170	29962520	17034994	22050548	30330887	38542877	20324040	20024357	37888335	42691756	20347612	19209057	20964080	20311604	23231944	27697292	26034203	29835065	21516371	29427468	18113280	17345570
1833	decan-2-ylbenzene	C16H26	4537-13-7	218	22549795	9248381	0	0	0	2093667	12562774	11572609	0	6674712	0	7463731	7565898	17221425	5638218	1219280	6773361	5647516	7401337	3542333	1833918	6576383	6238388	4516658	2193873	1560967	4427674	4124033	5570275	11850088	4939460	4772398	5974653	2251326	3044540
1842	6-methyloctadecane	C19H40	10544-96-4	268	23380246	7580207	0	0	0	0	0	0	0	2977729	0	0	0	0	0	1543929	0	0	0	0	0	0	5401294	3751815	1768872	1974203	3085878	0	0	0	0	0	0	0	0
1843	undecan-4-ylbenzene	C17H28	4536-86-1	232	86829352	0	0	0	0	0	0	0	0	0	0	0	0	0	0	0	0	0	0	0	0	0	0	0	0	0	0	0	0	0	0	0	0	0	0
1848	4-methyloctadecane	C19H40	10544-95-3	268	9929978	0	0	0	1228692	0	0	0	0	0	0	5688852	0	0	0	2831608	4565047	2330068	0	2472094	1682446	4069589	5381470	2474599	0	0	0	0	0	8250558	0	0	0	0	0
1850	undecan-1-ol	C11H24O	112-42-5	172	21189520	0	0	0	11612548	0	0	0	0	0	0	0	0	0	0	0	0	0	0	0	0	0	0	0	0	0	4601933	0	0	0	0	0	0	0	0
1857	geranyl acetone	C13H22O	689-67-8	194	47461026	171162325	224043846	190405302	129100285	157396138	182970284	197986243	33717523	47172079	57443757	98708116	76929635	71421517	63077038	43746893	65724248	55090892	64913137	36401137	49221022	88130602	86686591	75958865	26022977	38938441	33646338	47961084	53020460	120737870	48371223	61331397	46833863	39688566	42079997
X	(2-ethyl-3-hydroxyhexyl) 2-methylpropanoate	C12H24O3	74367-31-0	216	0	0	0	0	0	0	14021103	0	2287016	0	0	0	0	0	0	0	0	0	0	0	0	0	0	0	0	0	0	0	0	0	0	0	0	0	0
1866	2,2,4-trimethyl-3-carboxyisopropyl, isobutyl pentanoate	C16H34O2	X	258	37945373	17280898	28940271	0	23815670	0	0	0	0	3177975	0	0	11188747	0	0	0	0	0	0	8878888	0	0	5372468	8369103	5051223	0	3318443	3398288	0	0	0	0	3868153	0	0
X	1-[2-(isobutyryloxy)-1-methylethyl)]-2,2-dimethylpropyl 2-methylpropanoate	C16H30O4	X	286	0	0	0	0	0	0	0	0	0	0	13117528	10373406	0	0	0	7803646	0	14678204	0	0	0	7207083	0	0	0	0	0	0	17773943	0	0	12049499	0	0	0
1873	undecan-3-ylbenzene	C17H28	4536-87-2	232	75610802	50291182	0	14984925	6664451	12001782	71599580	78560949	0	20749888	6958472	27906764	21600413	20645118	32764751	11903096	13442822	23477843	27399997	12475949	16373612	34618299	36458575	15883730	10397845	14313593	15513213	16574137	22481920	0	30656646	22106393	15614042	11908137	11652925
1885	1-chlorotetradecane	C14H29Cl	2425-54-9	232	0	0	0	37045508	0	31141761	29170349	22428480	8349910	0	0	0	0	0	0	0	0	0	0	0	6348711	0	0	0	0	0	0	0	0	0	6417937	0	0	10110935	5905623
1892	2-(1-hydroxypropan-2-yloxy)propan-1-ol (dipropylene glycol)	C6H14O3	108-61-2	134	23925822	13080877	8360709	13862411	8350821	12476093	0	0	1487534	0	11045590	10414302	0	83582373	0	8151052	7679632	7072155	11874980	6780264	5496033	13161741	13139163	6500747	2853357	5542639	6688126	7132577	10280077	0	11243667	8862698	12334025	6225996	5178778
1900	nonadecane	C19H40	629-92-5	268	141362433	98534247	37649032	21595868	28490513	25955570	95749081	87536510	8114313	55316402	14350343	57562193	43197917	23405134	153453462	31389458	54016193	35140609	52006371	38163342	32821850	47977324	65061723	35334432	26911538	36250898	34803836	32265264	31276034	0	25395862	27096649	35245694	33255442	31904164
X	(3-hydroxy-2,3-dihydro-1H-inden-1-yl) acetate	C11H12O3	X	192	0	0	0	19783033	0	0	0	0	0	0	0	0	0	0	0	0	0	0	0	0	0	0	0	0	0	0	0	0	0	0	0	0	0	0	0
X	(1E,5E)-1,6-dichlorocycloocta-1,5-diene	C8H10Cl3	29480-42-0	176	0	0	0	0	0	0	0	0	0	0	0	22507229	0	32359929	10132638	0	0	13933939	0	0	0	8064038	13294949	0	0	0	0	0	0	0	29826791	13208507	22093879	0	0
1910	butylated hydroxytoluene (BHT)	C15H24O	128-37-0	220	373272383	371889385	223336119	392953692	371605859	323786713	336523515	356859430	112113453	10699446	99504058	119196860	130441939	27749994	75432636	82778844	70633764	67925525	107585699	94511869	94057290	94791758	95238151	106960667	31709056	91088141	86622049	78416849	107335478	132320760	64156981	74473332	72284448	84101921	91045006
X	diisobutyl maleate	C12H20O4	14234-82-3	228	0	0	0	0	0	0	0	0	0	0	0	11686834	0	0	0	0	0	9124900	14156046	0	0	14160609	20697794	0	0	0	0	0	0	0	13587167	10004989	14152992	0	0
X	dibutyl maleate	C12H20O4	105-76-0	228	0	0	0	0	0	0	0	0	0	0	0	0	0	16874155	8390987	0	0	0	0	0	0	0	0	0	0	0	0	0	0	0	0	0	0	0	0
1918	dodecan-6-ylbenzene	C18H30	2719-62-2	246	100751967	68866409	0	17899094	0	0	84634766	86134674	0	26317381	7724006	32792685	23814313	58865610	41664141	15795509	25606530	24602036	30393487	21440955	20247183	36945192	44965622	0	0	0	17018853	18950202	19929409	0	20816450	19196076	22293961	15840395	13777906
1928	dodecan-5-ylbenzene	C18H30	2719-63-3	246	107719173	70300329	0	15637828	0	15839008	82227137	82015202	11249369	31909724	5917880	36686279	29448407	44396100	51395643	18331813	23561921	26778953	39419911	26596113	22877691	36548552	45207769	21692827	17226155	19962375	20583124	21653429	21453920	16390191	25187926	23084260	31409660	21817417	17872062
1933	undecan-2-ylbenzene	C17H28	4536-88-3	232	47227103	43935272	0	27660076	0	21781935	62237785	61325552	14796245	19488681	0	29762205	19201281	44963600	46579912	9477539	19413175	16695961	26273514	21795218	16330815	24040924	35723877	15085527	8428166	13478755	13464342	12922586	0	0	22852493	21968621	24409183	17280692	14047962
1936	9-methylnonadecane	C20H42	13287-24-6	282	0	0	0	0	6440130	0	0	0	0	0	0	0	0	0	0	0	0	0	0	0	0	0	0	0	3610846	0	0	0	0	0	0	0	0	0	0
X	3,9-diethyltridecan-6-ol	C17H36O	123-24-0	256	0	0	0	9545840	15385946	0	0	0	0	0	0	0	0	0	0	0	0	2968238	0	0	0	0	0	0	0	0	7255231	0	0	0	0	0	3567450	6918160	8929829
X	3-methylbutyl oct-2-ynoate	C13H22O2	68555-60-2	210	0	0	0	0	0	0	0	0	0	0	0	5974007	0	0	0	0	0	7130388	7145551	0	0	7840758	13035090	22080715	15023124	20185404	0	0	0	0	6398540	3513935	7314868	0	0
1943	dodecan-4-ylbenzene	C18H30	2719-64-4	246	58451935	45358716	0	10073653	0	17291432	64217297	61512118	8494704	18542834	1490836	41404704	21671162	58241315	88103823	13831043	34960524	15536061	28019403	17709234	13635164	21969881	28929931	14694260	9268811	16780802	13238344	12915952	18709761	0	16034175	15889459	23245598	19053367	11294708
X	tricyclo[10.2.1.02,11]pentadeca-4,8-diene	C15H22	74708-73-9	202	74558136	28529843	0	0	0	0	9513330	29873081	0	11934919	0	0	28698643	0	0	19252579	38381303	0	0	31526811	9989217	0	0	10507017	7204258	10599930	16586569	11248332	5212443	0	0	0	0	15069890	11922241
1953	4-methylnonadecane	C20H42	25117-27-5	282	0	0	0	0	0	0	0	0	0	0	0	0	0	0	0	0	0	0	0	0	0	0	12256942	0	0	0	0	0	0	0	0	0	0	0	0
1968	dodecan-1-ol	C12H26O	112-53-8	186	404250545	321154284	367160009	460173140	607095150	11045719	240347854	356435997	117779219	89743657	73014777	52640010	164038652	90283741	78473653	18331813	71492151	35743315	41004172	66350058	76233453	31931541	63413596	64888797	52915054	53627673	223334119	47970626	47046747	76113329	84208733	46115850	80567723	132178904	268958727
1972	dodecan-3-ylbenzene	C18H30	2400-00-2	246	33082465	34432854	0	0	0	4577471	36224874	44142446	0	14242137	0	24376887	26540136	20215124	0	7236991	12618664	12013165	14779286	8288748	8441996	18062936	16547016	7203711	8707544	9372674	7072565	7918996	13124796	0	12792805	8628408	16320028	10785096	10754387
1996	lauryl acrylate	C15H28O2	2156-97-0	240	30931940	16472872	7227465	0	17571632	6030639	21378170	26802429	0	0	0	0	0	0	0	0	0	0	0	0	5830746	0	0	9699214	5481374	5676454	0	0	0	0	0	0	0	0	0
1997	2-(2-hydroxyethoxy)ethanol (diethylene glycol)	C4H10O3	111-46-6	106	0	0	0	0	0	0	0	0	0	0	0	0	0	0	0	0	0	4133043	10556703	0	0	16725736	13546401	0	0	0	0	0	0	0	0	14775803	17237082	0	0
2000	eicosane	C20H42	112-95-8	282	103377078	50105012	8502634	9258926	3779341	4603349	35000825	38766679	15888648	33389392	15131112	45393771	32269745	38852021	176615876	22707878	26904498	23450845	28588850	26869640	24305317	30844750	52040200	23976617	20501126	22907630	26037352	24297204	24674242	0	18313067	13811381	17618966	21995108	21460902
2009	octyl octanoate	C16H32O2	2306-88-9	256	0	0	84416547	65552757	0	51264912	180486093	30719920	18798986	17419277	196136840	250719491	3623217610	16913552	0	0	0	0	20151110	0	19825176	0	17299215	0	8439197	0	19769373	0	115597012	0	0	0	0	0	15440896
2015	tridecan-6-ylbenzene	C19H32	4534-49-0	260	0	109315324	0	0	0	0	91055991	89134339	0	41373613	0	63479572	50319779	0	0	15261929	24800964	27764206	73635082	36573880	21399495	53889424	37479279	38416732	0	26434683	14674849	32871626	52589080	41951768	48110246	54254667	40160208	24992747	39095747
2017	tetradecan-2-ol	C14H30O	4706-81-4	214	0	13384688	7124593	5351570	12536608	X	0	0	0	0	5902464	0	0	0	28833900	0	0	0	0	0	0	0	0	12865563	0	0	7877694	0	0	0	0	0	0	4564581	9368785
2017	pentadecan-2-one	C15H30O	2345-28-0	226	35395366	12140951	19803288	27377632	13474630	41457853	17675812	30478255	10192054	0	13284995	0	0	26578077	0	11019511	0	5015259	7215529	9192389	4617046	11629114	17616362	16341390	3839252	4530832	6226226	10510727	21442489	0	28746874	43300831	31747344	4582346	10841456
2025	isopropyl myristate	C17H34O2	110-27-0	270	336217430	0	0	0	19608839	46739007	61053487	0	7718866	0	0	0	0	793350836	1397485062	36439242	0	0	0	0	25880021	9595792	44894227	15286118	25320423	0	64465585	0	39137855	0	0	0	26140938	0	37877457
2026	tridecan-5-ylbenzene	C19H32	4534-50-3	260	101601570	61840707	0	8126545	0	0	45652183	48484961	0	27431482	0	31835977	18903942	27830926	29963240	15746931	14178866	16922651	21477989	17669380	15586252	27437280	25757666	27471441	14081132	14252565	15588320	20830845	21367873	39438201	29396065	31447432	23120150	15632074	14629233
2034	ethyl myristate	C16H32O2	124-06-1	256	0	0	0	0	0	18035690	0	0	6653222	0	0	0	0	10703491	0	0	2210258	2075427	0	0	0	0	0	0	0	0	0	0	0	0	0	0	0	0	4729701
2036	dodecan-2-ylbenzene	C18H30	2719-61-1	246	78672930	53616106	0	0	0	0	39479675	48831674	0	22643852	6044064	26392105	13788247	148165237	16561900	9590338	16669278	17942145	22906496	17571730	18545953	24790961	22232613	34805527	12333818	13840609	12739591	18191377	16382985	19001210	19922382	32377260	19673611	15586666	10642137
X	6-ethyloctan-3-yl octanoate	C18H36O2	X	284	122864729	0	0	0	0	0	28446937	0	0	0	0	0	0	0	48744690	0	0	0	0	0	0	0	0	0	0	0	0	0	0	0	0	0	0	0	0
2046	tridecan-4-ylbenzene	C19H32	4534-51-4	260	88199054	58051613	0	0	0	0	40605358	55015495	0	25967076	0	29232515	23440867	24250309	42222127	15889938	21937803	21121175	25835122	25842681	22857812	29562902	23695155	48070529	11034354	19306253	15156966	21652048	16734077	0	38185396	46702894	0	32820204	15668226
2057	tridecan-1-ol	C13H28O	112-70-9	200	0	0	0	0	0	62713694	0	40583942	10272538	0	0	0	0	0	0	0	0	0	0	0	0	0	0	0	0	0	0	0	0	0	0	0	0	0	0
2061	isoamyl laurate	C17H34O2	6309-51-9	270	0	0	31308862	0	0	0	0	0	0	0	0	80083392	0	0	0	0	0	0	0	0	0	0	0	0	0	0	0	0	13466322	0	0	0	422431448	0	0
2079	tridecan-3-ylbenzene	C19H32	4534-52-5	260	41994949	57302115	0	0	0	0	50698388	35805087	0	17334235	0	14273448	0	65025890	33089885	0	0	12468436	13044527	10971397	9409254	17171986	21461341	44425768	6307481	10686566	0	11177956	0	20545182	0	48517953	31888221	0	6760633
X	β-iso-methyl ionone	C14H22O	79-89-0	206	0	0	0	29277258	0	0	0	0	0	0	0	0	0	0	0	0	0	0	0	0	0	0	0	0	0	0	0	0	0	0	0	0	0	0	0
2100	heneicosane	C21H44	629-94-7	296	45415787	28030605	21270692	0	0	0	26625773	0	32029674	27676120	28434761	19301051	0	26636985	257446532	33564841	14577789	34649930	31470837	40598251	32173167	0	38022887	0	25856937	18516806	22462121	19500505	14265692	17802409	19372735	27000626	0	29416402	16286691
2104	1-chlorohexadecane	C16H33Cl	4860-03-1	260	0	0	0	0	0	0	0	0	0	0	0	0	29497356	0	0	0	0	0	0	0	0	0	0	0	0	0	0	0	0	0	0	0	0	0	0
X	2,4,7,9-tetramethyldec-5-yne-4,7-diol	C14H26O2	126-86-3	226	62932003	67100664	0	0	0	0	72949380	146802046	0	15982363	0	24033770	26292622	60263301	0	12861779	31703871	24940713	52122076	17096496	11217623	79935189	34542848	111042109	15130624	15529672	11639614	15008518	17278042	41864077	50250983	51092706	50755511	26914676	9990105
X	octane-1,2-diol	C8H18O2	1117-86-8	146	461911729	348693314	267956374	357838792	715525031	91469127	94357549	188311574	98614553	47525770	33777964	26646448	158302582	100699551	75693805	31380281	60277629	10725709	16553790	44222758	25816435	31861656	42610510	57050777	28244682	40795081	315647659	22738383	32274854	28347578	135984913	74690229	76193982	163383570	269242378
X	β-methylionone	C14H22O	127-43-5	206	0	0	13797316	84608068	0	22516940	0	0	0	0	0	0	0	18798696	0	0	0	1919259	0	0	0	0	0	0	0	0	0	0	0	0	0	0	0	0	0
2112	hexadecan-2-one	C16H32O	18787-63-8	240	40124523	0	0	0	0	0	0	0	0	0	10325087	0	0	4926561	0	0	0	0	0	0	0	0	0	0	0	0	0	0	0	0	0	0	0	0	0
X	8-propoxycedrane	C18H32O	19870-75-8	264	0	0	0	0	0	0	0	0	0	0	0	0	0	0	0	0	0	0	0	0	0	0	0	0	0	0	0	0	0	0	0	0	0	0	0
2150	2-phenoxyethanol	C8H10O2	122-99-6	256	0	0	0	0	0	0	0	0	0	0	17740624	0	9137057	0	0	0	0	0	0	0	0	0	0	0	0	0	0	0	0	0	0	0	0	0	0
X	(6E,10E)-7,11,15-trimethyl-3-methylidenehexadeca-1,6,10,14-tetraene	C20H32	70901-63-2	272	152286345	82235759	46368388	31797991	52353329	78757922	54854747	91037933	45031991	89591355	65419342	103198003	46137468	81621241	125336781	0	83913921	70101406	64380402	58238366	57871627	97158767	75086398	155690922	32897861	41435451	43413941	63421319	62715145	85172711	102411473	145067053	65509909	100498155	60496986
2156	tetradecan-1-ol	C15H32O	112-72-1	228	0	297510141	317214707	425528679	494888839	397672405	185709695	367843935	104150475	112130105	79817796	73571945	112184984	140777113	167249228	83028114	68438351	42505189	58076445	102716234	69644558	61320101	92028884	86371121	48859760	41865362	192184151	56557174	77624161	120006215	126815577	116731916	124578877	160064615	212250181
2200	docosane	C22H46	629-97-0	310	23570766	23727348	25556436	0	0	0	51149559	40360650	13766488	55411046	23811406	36320563	40482531	14932240	331514530	29428045	59102560	10859228	24360805	26774616	50934182	18383816	25263073	43357987	19647542	31455094	24410000	18128464	12711077	0	0	0	0	74305203	0
2221	hexyl 2-hydroxybenzoate	C13H18O3	6259-76-3	222	0	0	0	74703867	0	0	0	0	0	0	0	0	0	54716235	0	0	0	0	0	0	0	0	0	0	0	0	0	0	11809347	0	0	0	0	0	0
2228	1,2-diethyl-4-phenylbenzene	C16H18	61141-66-0	210	0	0	0	0	32963427	0	0	0	0	0	10376819	0	13611194	0	0	0	0	0	0	0	0	0	0	0	0	0	0	0	0	0	0	0	0	0	0
2230	propyl hexadecanoate	C19H38O2	2239-78-3	298	564269664	0	176084539	70411370	293549023	484525455	0	0	44128292	0	46677501	173387364	21211827	50665429	81589617	0	24086729	15550285	139472780	56732677	38801320	120353604	0	17291414	35767017	37872816	569209270	4088324	0	193624340	0	0	14242297	38218795	38140298
2232	heptadecan-2-one	C17H34O	2922-51-2	254	0	0	0	0	0	0	0	0	0	0	0	0	0	0	0	0	0	0	0	0	0	0	0	0	0	0	0	0	15605992	0	15492963	18164961	15097447	0	0
X	2-dodecoxyethanol (laureth-1)	C14H30O2	4536-30-5	230	824529734	239457876	288493938	285824410	462928735	205695176	99153102	292817033	92113482	66080911	60673617	89951363	133972884	58310173	114383062	74407735	62822525	25487823	46056598	24888332	48081111	0	38848919	39168852	43898748	47686337	195960801	48483783	25166292	0	57445062	18956260	45725471	133108261	193382049
X	dibutyl adipate	C14H26O4	105-99-7	258	0	0	0	0	0	0	0	0	0	0	0	0	0	47747486	0	0	0	0	0	0	0	0	0	0	0	0	33280064	0	0	0	0	0	0	0	0
2273	pentadecan-1-ol	C15H32O	629-76-5	228	0	0	0	0	43659407	0	0	105255906	0	30599770	0	0	0	0	0	0	0	0	0	34042419	0	21760393	22255555	0	0	0	0	0	15762502	34206358	34794730	29685391	0	0	0
X	1-methoxyoctane	C9H20O	929-56-6	144	311818495	0	260341071	0	0	0	0	0	62856967	0	40011481	0	83121323	49152574	117126786	0	114047439	41581081	120492284	0	0	0	0	0	1099925019	85272100	139163240	28829695	0	0	0	0	400519585	201760752	36904459
2860	squalene	C30H50	111-02-4	410	0	11839033919	10696734469	19620480828	9774342742	17193744273	19538169840	22177816403	6009219181	15097543992	6490263073	12429366819	14226782929	16624825055	16135559118	8177843447	8602091405	6052720750	8049343919	11338489726	9747883608	9846766264	7300674647	12791565904	6705229449	8213774311	11522338658	10739380071	7450441277	11600149396	15323175008	15038578649	5944408773	12954447659	13709051488
	Standards
1118	isoamyl acétate	C7H14O2	123-92-2	130	0	0	0	0	0	0	0	0	2429204	4530624	5346083	4923061	4497871	4514455	4200154	4388882	4237120	4617711	4159744	4230904	4099173	3761580	4217204	3937885	3839323	4097782	3913512	3937548	3461101	3391275	3480437	3403550	3288744	3131030	3105837
1338	2,3-diméthylpyrazine	C6H8N2	5910-89-4	108	0	0	0	0	0	0	0	0	3428226	6120423	6337171	6206221	5821415	5093947	5371620	5594567	5617604	5554423	5107635	5287454	5435483	5929005	6088762	5223328	5310025	5900568	4977269	4908728	4474532	5393736	4997356	4926390	4741368	5149769	4620349
